# Supplementary material for: Ethyl 1-sec-butyl-2-phenyl-1H-benzimidazole-5-carboxyl­ate
Source: Acta Crystallogr Sect E Struct Rep Online. 2010 Mar 13;66(Pt 4):o796–7. doi: 10.1107/S160053681000872X (PMC2984087; doi:10.1107/S160053681000872X)
Supplement: Supplementary file 1 [file e-66-0o796-sup1.cif]

##############################################################################
###                                                                        ###
###        Electronic paper (Acta Crystallographica Section E)             ###
###                                                                        ###
##############################################################################
#                                                                            #
# This CIF contains the data in a paper accepted for publication in Acta     #
# Crystallographica Section E. It conforms to the requirements of Notes      #
# for Authors for Section E, and has been peer reviewed under the auspices   #
# of the IUCr Commission on Journals.                                        #
#                                                                            #
# Full details of the Crystallographic Information File format               #
# are given in the paper "The Crystallographic Information File (CIF):       #
# a New Standard Archive File for Crystallography" by S. R. Hall, F. H.      #
# Allen and I. D. Brown [Acta Cryst. (1991), A47, 655-685].                  #
#                                                                            #
# The current version of the core CIF dictionary is obtainable from          #
# ftp://ftp.iucr.org/pub/cif_core.dic. The current version number is 2.4.    #
#                                                                            #
# Software is freely available for graphical display of the structure(s) in  #
# this CIF.  For information consult the CIF home page http://www.iucr.org/  #
# cif/home.html                                                              #
#                                                                            #
# This file may be used for bona fide research purposes within the           #
# scientific community so long as proper attribution is given to the journal # 
# article from which it was obtained.                                        #
#                                                                            #
##############################################################################
                                             
data_global
_audit_creation_method     'form.cif (version 2.0)'
_journal_data_validation_number     ?
_journal_date_recd_electronic     2010-03-02
_journal_date_accepted     2010-03-08
_journal_name_full     'Acta Crystallographica, Section E'
_journal_year     2010
_journal_volume     66
_journal_issue      4
_journal_page_first     o796
_journal_page_last     o797
_journal_paper_category     QO
_journal_coeditor_code     LH5008
_publ_contact_author_name     'Prof. Fun, Hoong-Kun'
_publ_contact_author_address
;
      X-ray Crystallography Unit
      School of Physics
      Universiti Sains Malaysia
      11800 USM, Penang
      MALAYSIA
;
_publ_contact_author_email     'hkfun@usm.my'
_publ_contact_author_fax     '604 6579150'
_publ_contact_author_phone     '604 6533652'
_publ_section_title
;
Ethyl 1-<i>sec</i>-butyl-2-phenyl-1<i>H</i>-benzimidazole-5-carboxylate
;
loop_
    _publ_author_name
    _publ_author_footnote
    _publ_author_address
    'Natarajan Arumugam' ?
;
      School of Pharmaceutical Sciences
      Universiti Sains Malaysia
      11800 USM, Penang
      Malaysia
;
    'Aisyah Saad Abdul Rahim' ?
;
      School of Pharmaceutical Sciences
      Universiti Sains Malaysia
      11800 USM, Penang
      Malaysia
;
    'Shafida Abd Hamid' ?
;
      Kulliyyah of Science,
      International Islamic University Malaysia (IIUM)
      Jalan Istana
      Bandar Indera Mahkota
      25200 Kuantan,
      Pahang
      Malaysia
;
    'Madhukar Hemamalini' ?
;
      X-ray Crystallography Unit
      School of Physics
      Universiti Sains Malaysia
      11800 USM, Penang
      Malaysia
;
    'Hoong-Kun Fun'
;
      Thomson Reuters ResearcherID: A-3561-2009.
;
;
      X-ray Crystallography Unit
      School of Physics
      Universiti Sains Malaysia
      11800 USM, Penang
      Malaysia
;
data_I
_audit_creation_method     SHELXL-97
_chemical_name_systematic
;
Ethyl 1-<i>sec</i>-butyl-2-phenyl-1<i>H</i>-benzimidazole-5-carboxylate
;
_chemical_name_common     ?
_chemical_formula_moiety     'C20 H22 N2 O2'
_chemical_formula_sum     'C20 H22 N2 O2'
_chemical_formula_iupac     'C20 H22 N2 O2'
_chemical_formula_weight     322.40
_chemical_melting_point     ?
_symmetry_cell_setting     Monoclinic
_symmetry_space_group_name_H-M     'P 21/c'
_symmetry_space_group_name_Hall     '-P 2ybc'
loop_
    _symmetry_equiv_pos_as_xyz
    'x, y, z'
    '-x, y+1/2, -z+1/2'
    '-x, -y, -z'
    'x, -y-1/2, z-1/2'
_cell_length_a     9.9926(7)
_cell_length_b     12.3287(11)
_cell_length_c     13.9635(12)
_cell_angle_alpha     90.00
_cell_angle_beta     93.120(3)
_cell_angle_gamma     90.00
_cell_volume     1717.7(2)
_cell_formula_units_Z     4
_cell_measurement_reflns_used     3770
_cell_measurement_theta_min     2.92
_cell_measurement_theta_max     32.23
_cell_measurement_temperature     100.00(10)
_exptl_crystal_description     block
_exptl_crystal_colour     colourless
_exptl_crystal_size_max     0.36
_exptl_crystal_size_mid     0.17
_exptl_crystal_size_min     0.16
_exptl_crystal_density_diffrn     1.247
_exptl_crystal_density_meas     ?
_exptl_crystal_density_method     'not measured'
_exptl_crystal_F_000     688
_exptl_absorpt_coefficient_mu     0.081
_exptl_absorpt_correction_type     multi-scan
_exptl_absorpt_process_details     '(SADABS; Bruker, 2009)'
_exptl_absorpt_correction_T_min     0.9716
_exptl_absorpt_correction_T_max     0.9874
_exptl_special_details
;
The crystal was placed in the cold stream of an Oxford Cryosystems Cobra
open-flow nitrogen cryostat (Cosier & Glazer, 1986) operating at
100.0(1) K.
;
_diffrn_ambient_temperature     100.00(10)
_diffrn_radiation_type     MoK\a
_diffrn_radiation_wavelength     0.71073
_diffrn_radiation_source     'fine-focus sealed tube'
_diffrn_radiation_monochromator     graphite
_diffrn_measurement_device_type
;
Bruker APEX DUO CCD area-detector diffractometer
;
_diffrn_measurement_method     '\f and \w scans'
_diffrn_detector_area_resol_mean     .
_diffrn_reflns_number     22823
_diffrn_reflns_av_R_equivalents     0.0548
_diffrn_reflns_av_sigmaI/netI     0.0535
_diffrn_reflns_theta_min     2.63
_diffrn_reflns_theta_max     32.51
_diffrn_reflns_theta_full     32.51
_diffrn_measured_fraction_theta_max     0.993
_diffrn_measured_fraction_theta_full     0.993
_diffrn_reflns_limit_h_min     -15
_diffrn_reflns_limit_h_max     14
_diffrn_reflns_limit_k_min     -17
_diffrn_reflns_limit_k_max     18
_diffrn_reflns_limit_l_min     -21
_diffrn_reflns_limit_l_max     18
_diffrn_standards_number     0
_diffrn_standards_interval_count     .
_diffrn_standards_interval_time     .
_diffrn_standards_decay_%     ?
_refine_special_details
;
 Refinement of F^2^ against ALL reflections.  The weighted R-factor wR and
 goodness of fit S are based on F^2^, conventional R-factors R are based
 on F, with F set to zero for negative F^2^. The threshold expression of
 F^2^ > 2sigma(F^2^) is used only for calculating R-factors(gt) etc. and is
 not relevant to the choice of reflections for refinement.  R-factors based
 on F^2^ are statistically about twice as large as those based on F, and R-
 factors based on ALL data will be even larger.
;
_reflns_number_total     6168
_reflns_number_gt     4186
_reflns_threshold_expression     I>2\s(I)
_refine_ls_structure_factor_coef     Fsqd
_refine_ls_matrix_type     full
_refine_ls_R_factor_all     0.0878
_refine_ls_R_factor_gt     0.0531
_refine_ls_wR_factor_gt     0.1377
_refine_ls_wR_factor_ref     0.1676
_refine_ls_goodness_of_fit_ref     1.060
_refine_ls_restrained_S_all     1.060
_refine_ls_number_reflns     6168
_refine_ls_number_parameters     239
_refine_ls_number_restraints     0
_refine_ls_hydrogen_treatment     constr
_refine_ls_weighting_scheme     calc
_refine_ls_weighting_details
         'calc w=1/[\s^2^(Fo^2^)+(0.0891P)^2^+0.1439P] where P=(Fo^2^+2Fc^2^)/3'
_atom_sites_solution_hydrogens     geom
_atom_sites_solution_primary     direct
_atom_sites_solution_secondary     difmap
_refine_ls_shift/su_max     0.001
_refine_ls_shift/su_mean     0.000
_refine_diff_density_max     0.460
_refine_diff_density_min     -0.304
_refine_ls_extinction_method     none
_refine_ls_extinction_coef     ?
loop_
    _atom_type_symbol
    _atom_type_description
    _atom_type_scat_dispersion_real
    _atom_type_scat_dispersion_imag
    _atom_type_scat_source
    'C' 'C' 0.0033 0.0016
                         'International Tables Vol C Tables 4.2.6.8 and 6.1.1.4'
    'H' 'H' 0.0000 0.0000
                         'International Tables Vol C Tables 4.2.6.8 and 6.1.1.4'
    'N' 'N' 0.0061 0.0033
                         'International Tables Vol C Tables 4.2.6.8 and 6.1.1.4'
    'O' 'O' 0.0106 0.0060
                         'International Tables Vol C Tables 4.2.6.8 and 6.1.1.4'
_computing_data_collection     'APEX2 (Bruker, 2009)'
_computing_cell_refinement     'SAINT (Bruker, 2009)'
_computing_data_reduction     'SAINT (Bruker, 2009)'
_computing_structure_solution     'SHELXTL (Sheldrick, 2008)'
_computing_structure_refinement     'SHELXTL (Sheldrick, 2008)'
_computing_molecular_graphics     'SHELXTL (Sheldrick, 2008)'
_computing_publication_material
                             'SHELXTL (Sheldrick, 2008) and PLATON (Spek, 2009)'
loop_
    _atom_site_type_symbol
    _atom_site_label
    _atom_site_fract_x
    _atom_site_fract_y
    _atom_site_fract_z
    _atom_site_U_iso_or_equiv
    _atom_site_adp_type
    _atom_site_calc_flag
    _atom_site_refinement_flags
    _atom_site_occupancy
    _atom_site_disorder_assembly
    _atom_site_disorder_group
    O O1 0.48537(10) 0.96613(8) 0.17446(8) 0.0271(2) Uani d . 1 . .
    O O2 0.65687(10) 1.02815(8) 0.09245(8) 0.0254(2) Uani d . 1 . .
    N N1 0.90319(11) 0.57520(9) 0.18622(8) 0.0193(2) Uani d . 1 . .
    N N2 0.99597(11) 0.71445(9) 0.10769(8) 0.0182(2) Uani d . 1 . .
    C C1 1.25733(14) 0.59498(11) 0.13359(10) 0.0227(3) Uani d . 1 A .
    H H1A 1.2658 0.6666 0.1538 0.027 Uiso calc R 1 . .
    C C2 1.37107(15) 0.53521(12) 0.11435(11) 0.0268(3) Uani d . 1 . .
    H H2A 1.4553 0.5672 0.1213 0.032 Uiso calc R 1 . .
    C C3 1.35904(15) 0.42848(12) 0.08494(11) 0.0276(3) Uani d . 1 . .
    H H3A 1.4353 0.3887 0.0726 0.033 Uiso calc R 1 . .
    C C4 1.23430(16) 0.38062(12) 0.07376(10) 0.0259(3) Uani d . 1 . .
    H H4A 1.2267 0.3087 0.0541 0.031 Uiso calc R 1 . .
    C C5 1.12036(15) 0.43963(11) 0.09179(10) 0.0216(3) Uani d . 1 A .
    H H5A 1.0364 0.4074 0.0834 0.026 Uiso calc R 1 . .
    C C6 1.13109(13) 0.54764(10) 0.12256(9) 0.0182(2) Uani d . 1 . .
    C C7 1.01178(13) 0.61389(10) 0.13933(9) 0.0172(2) Uani d . 1 A .
    C C8 0.81056(13) 0.65853(10) 0.18441(9) 0.0184(2) Uani d . 1 A .
    C C9 0.68265(14) 0.66727(11) 0.21995(10) 0.0222(3) Uani d . 1 . .
    H H9A 0.6440 0.6104 0.2524 0.027 Uiso calc R 1 A .
    C C10 0.61687(14) 0.76473(11) 0.20428(10) 0.0213(3) Uani d . 1 A .
    H H10A 0.5318 0.7735 0.2271 0.026 Uiso calc R 1 . .
    C C11 0.67404(13) 0.85123(10) 0.15492(9) 0.0179(2) Uani d . 1 . .
    C C12 0.80110(13) 0.84152(10) 0.11974(9) 0.0179(2) Uani d . 1 A .
    H H12A 0.8389 0.8982 0.0865 0.021 Uiso calc R 1 . .
    C C13 0.87006(13) 0.74459(10) 0.13564(9) 0.0165(2) Uani d . 1 A .
    C C14 0.59468(14) 0.95227(10) 0.14299(9) 0.0200(3) Uani d . 1 A .
    C C15 0.58654(17) 1.13040(11) 0.08026(12) 0.0296(3) Uani d . 1 . .
    H H15A 0.5857 1.1685 0.1410 0.036 Uiso calc R 1 . .
    H H15B 0.4946 1.1180 0.0569 0.036 Uiso calc R 1 . .
    C C16 0.65916(17) 1.19568(12) 0.00926(12) 0.0325(3) Uani d . 1 . .
    H H16A 0.6164 1.2650 0.0006 0.049 Uiso calc R 1 . .
    H H16B 0.6572 1.1580 -0.0510 0.049 Uiso calc R 1 . .
    H H16C 0.7505 1.2059 0.0325 0.049 Uiso calc R 1 . .
    C C17A 0.90159(17) 0.47759(12) 0.24809(13) 0.0195(3) Uani d P 0.900(4) A 1
    H H17A 0.9893 0.4426 0.2449 0.023 Uiso calc PR 0.900(4) A 1
    C C18A 0.88752(18) 0.51121(14) 0.35205(12) 0.0246(4) Uani d P 0.900(4) A 1
    H H18A 0.7971 0.5372 0.3595 0.030 Uiso calc PR 0.900(4) A 1
    H H18B 0.9016 0.4483 0.3931 0.030 Uiso calc PR 0.900(4) A 1
    C C19A 0.98655(19) 0.59931(16) 0.38395(11) 0.0279(4) Uani d P 0.900(4) A 1
    H H19A 0.9823 0.6110 0.4517 0.042 Uiso calc PR 0.900(4) A 1
    H H19B 0.9644 0.6654 0.3503 0.042 Uiso calc PR 0.900(4) A 1
    H H19C 1.0755 0.5772 0.3700 0.042 Uiso calc PR 0.900(4) A 1
    C C20A 0.79610(19) 0.39498(14) 0.21182(18) 0.0290(4) Uani d P 0.900(4) A 1
    H H20A 0.8087 0.3786 0.1457 0.044 Uiso calc PR 0.900(4) A 1
    H H20B 0.7082 0.4247 0.2179 0.044 Uiso calc PR 0.900(4) A 1
    H H20C 0.8053 0.3298 0.2492 0.044 Uiso calc PR 0.900(4) A 1
    C C17B 0.931(2) 0.4995(15) 0.2836(15) 0.030(4) Uiso d P 0.100(4) A 2
    H H17B 1.0131 0.4586 0.2748 0.035 Uiso calc PR 0.100(4) A 2
    C C18B 0.815(2) 0.4191(17) 0.2711(17) 0.046(5) Uiso d P 0.100(4) A 2
    H H18C 0.8371 0.3558 0.3101 0.055 Uiso calc PR 0.100(4) A 2
    H H18D 0.7362 0.4521 0.2965 0.055 Uiso calc PR 0.100(4) A 2
    C C19B 0.780(3) 0.383(2) 0.1742(19) 0.051(7) Uiso d P 0.100(4) A 2
    H H19D 0.7015 0.3376 0.1743 0.077 Uiso calc PR 0.100(4) A 2
    H H19E 0.8529 0.3420 0.1505 0.077 Uiso calc PR 0.100(4) A 2
    H H19F 0.7618 0.4445 0.1336 0.077 Uiso calc PR 0.100(4) A 2
    C C20B 0.944(2) 0.5464(19) 0.3761(14) 0.037(4) Uiso d P 0.100(4) A 2
    H H20D 1.0175 0.5132 0.4120 0.055 Uiso calc PR 0.100(4) A 2
    H H20E 0.8628 0.5351 0.4086 0.055 Uiso calc PR 0.100(4) A 2
    H H20F 0.9601 0.6228 0.3704 0.055 Uiso calc PR 0.100(4) A 2
loop_
    _atom_site_aniso_label
    _atom_site_aniso_U_11
    _atom_site_aniso_U_22
    _atom_site_aniso_U_33
    _atom_site_aniso_U_12
    _atom_site_aniso_U_13
    _atom_site_aniso_U_23
    O1 0.0215(5) 0.0248(5) 0.0358(6) 0.0061(4) 0.0090(4) 0.0004(4)
    O2 0.0251(5) 0.0176(4) 0.0341(5) 0.0065(4) 0.0076(4) 0.0053(4)
    N1 0.0176(5) 0.0167(5) 0.0242(5) 0.0018(4) 0.0060(4) 0.0052(4)
    N2 0.0164(5) 0.0170(5) 0.0217(5) 0.0007(4) 0.0046(4) 0.0004(4)
    C1 0.0199(7) 0.0207(6) 0.0276(6) 0.0008(5) 0.0039(5) -0.0009(5)
    C2 0.0182(7) 0.0296(7) 0.0327(7) 0.0025(5) 0.0037(5) 0.0001(6)
    C3 0.0243(7) 0.0305(7) 0.0286(7) 0.0105(6) 0.0047(5) -0.0016(5)
    C4 0.0304(8) 0.0229(6) 0.0244(6) 0.0086(6) 0.0013(5) -0.0035(5)
    C5 0.0222(7) 0.0200(6) 0.0224(6) 0.0020(5) 0.0008(5) -0.0017(4)
    C6 0.0184(6) 0.0186(5) 0.0180(5) 0.0030(5) 0.0037(4) 0.0014(4)
    C7 0.0157(6) 0.0178(5) 0.0182(5) 0.0013(4) 0.0026(4) 0.0005(4)
    C8 0.0171(6) 0.0165(5) 0.0217(6) 0.0007(4) 0.0032(5) 0.0026(4)
    C9 0.0172(6) 0.0209(6) 0.0289(7) -0.0007(5) 0.0056(5) 0.0058(5)
    C10 0.0157(6) 0.0213(6) 0.0272(6) 0.0008(5) 0.0054(5) 0.0017(5)
    C11 0.0165(6) 0.0164(5) 0.0209(6) 0.0009(4) 0.0018(4) 0.0001(4)
    C12 0.0181(6) 0.0154(5) 0.0205(6) -0.0002(4) 0.0040(5) 0.0002(4)
    C13 0.0159(6) 0.0150(5) 0.0190(5) -0.0009(4) 0.0036(4) 0.0002(4)
    C14 0.0192(6) 0.0186(5) 0.0223(6) 0.0016(5) 0.0020(5) -0.0010(4)
    C15 0.0331(8) 0.0192(6) 0.0373(8) 0.0110(6) 0.0090(6) 0.0046(5)
    C16 0.0369(9) 0.0224(6) 0.0387(8) 0.0056(6) 0.0075(7) 0.0064(6)
    C17A 0.0188(7) 0.0150(6) 0.0249(8) 0.0014(5) 0.0035(6) 0.0065(6)
    C18A 0.0219(8) 0.0305(8) 0.0220(7) 0.0040(7) 0.0056(6) 0.0087(6)
    C19A 0.0277(9) 0.0365(10) 0.0194(7) 0.0063(8) 0.0005(6) -0.0018(6)
    C20A 0.0262(9) 0.0185(7) 0.0426(13) -0.0041(6) 0.0040(8) 0.0028(8)
_geom_special_details
;
 All esds (except the esd in the dihedral angle between two l.s. planes)
 are estimated using the full covariance matrix.  The cell esds are taken
 into account individually in the estimation of esds in distances, angles
 and torsion angles; correlations between esds in cell parameters are only
 used when they are defined by crystal symmetry.  An approximate (isotropic)
 treatment of cell esds is used for estimating esds involving l.s. planes.
;
loop_
    _geom_bond_atom_site_label_1
    _geom_bond_atom_site_label_2
    _geom_bond_site_symmetry_2
    _geom_bond_distance
    _geom_bond_publ_flag
    O1 C14 . 1.2114(16) ?
    O2 C14 . 1.3443(16) ?
    O2 C15 . 1.4488(16) ?
    N1 C8 . 1.3821(16) ?
    N1 C7 . 1.3824(16) ?
    N1 C17A . 1.4820(17) ?
    N1 C17B . 1.660(19) ?
    N2 C7 . 1.3228(16) ?
    N2 C13 . 1.3881(16) ?
    C1 C6 . 1.3908(19) ?
    C1 C2 . 1.3929(19) ?
    C1 H1A . 0.9300 ?
    C2 C3 . 1.382(2) ?
    C2 H2A . 0.9300 ?
    C3 C4 . 1.380(2) ?
    C3 H3A . 0.9300 ?
    C4 C5 . 1.3857(19) ?
    C4 H4A . 0.9300 ?
    C5 C6 . 1.4016(18) ?
    C5 H5A . 0.9300 ?
    C6 C7 . 1.4743(17) ?
    C8 C9 . 1.4002(18) ?
    C8 C13 . 1.4096(17) ?
    C9 C10 . 1.3814(18) ?
    C9 H9A . 0.9300 ?
    C10 C11 . 1.4076(18) ?
    C10 H10A . 0.9300 ?
    C11 C12 . 1.3913(17) ?
    C11 C14 . 1.4813(18) ?
    C12 C13 . 1.3912(17) ?
    C12 H12A . 0.9300 ?
    C15 C16 . 1.495(2) ?
    C15 H15A . 0.9700 ?
    C15 H15B . 0.9700 ?
    C16 H16A . 0.9600 ?
    C16 H16B . 0.9600 ?
    C16 H16C . 0.9600 ?
    C17A C18A . 1.523(2) ?
    C17A C20A . 1.532(3) ?
    C17A H17A . 0.9800 ?
    C18A C19A . 1.520(3) ?
    C18A H18A . 0.9700 ?
    C18A H18B . 0.9700 ?
    C19A H19A . 0.9600 ?
    C19A H19B . 0.9600 ?
    C19A H19C . 0.9600 ?
    C20A H20A . 0.9600 ?
    C20A H20B . 0.9600 ?
    C20A H20C . 0.9600 ?
    C17B C20B . 1.41(3) ?
    C17B C18B . 1.53(3) ?
    C17B H17B . 0.9800 ?
    C18B C19B . 1.45(3) ?
    C18B H18C . 0.9700 ?
    C18B H18D . 0.9700 ?
    C19B H19D . 0.9600 ?
    C19B H19E . 0.9600 ?
    C19B H19F . 0.9600 ?
    C20B H20D . 0.9600 ?
    C20B H20E . 0.9600 ?
    C20B H20F . 0.9600 ?
loop_
    _geom_angle_atom_site_label_1
    _geom_angle_atom_site_label_2
    _geom_angle_atom_site_label_3
    _geom_angle_site_symmetry_1
    _geom_angle_site_symmetry_3
    _geom_angle
    _geom_angle_publ_flag
    C14 O2 C15 . . 115.59(11) ?
    C8 N1 C7 . . 106.08(10) ?
    C8 N1 C17A . . 125.86(11) ?
    C7 N1 C17A . . 126.15(11) ?
    C8 N1 C17B . . 120.9(7) ?
    C7 N1 C17B . . 118.9(7) ?
    C17A N1 C17B . . 21.9(7) ?
    C7 N2 C13 . . 104.52(10) ?
    C6 C1 C2 . . 120.08(13) ?
    C6 C1 H1A . . 120.0 ?
    C2 C1 H1A . . 120.0 ?
    C3 C2 C1 . . 120.17(14) ?
    C3 C2 H2A . . 119.9 ?
    C1 C2 H2A . . 119.9 ?
    C4 C3 C2 . . 120.27(13) ?
    C4 C3 H3A . . 119.9 ?
    C2 C3 H3A . . 119.9 ?
    C3 C4 C5 . . 120.06(13) ?
    C3 C4 H4A . . 120.0 ?
    C5 C4 H4A . . 120.0 ?
    C4 C5 C6 . . 120.30(13) ?
    C4 C5 H5A . . 119.8 ?
    C6 C5 H5A . . 119.8 ?
    C1 C6 C5 . . 119.11(12) ?
    C1 C6 C7 . . 119.10(11) ?
    C5 C6 C7 . . 121.73(12) ?
    N2 C7 N1 . . 113.51(11) ?
    N2 C7 C6 . . 123.31(11) ?
    N1 C7 C6 . . 123.12(11) ?
    N1 C8 C9 . . 132.38(12) ?
    N1 C8 C13 . . 105.59(11) ?
    C9 C8 C13 . . 122.03(12) ?
    C10 C9 C8 . . 116.52(12) ?
    C10 C9 H9A . . 121.7 ?
    C8 C9 H9A . . 121.7 ?
    C9 C10 C11 . . 122.29(12) ?
    C9 C10 H10A . . 118.9 ?
    C11 C10 H10A . . 118.9 ?
    C12 C11 C10 . . 120.68(12) ?
    C12 C11 C14 . . 121.73(11) ?
    C10 C11 C14 . . 117.59(11) ?
    C13 C12 C11 . . 118.11(11) ?
    C13 C12 H12A . . 120.9 ?
    C11 C12 H12A . . 120.9 ?
    N2 C13 C12 . . 129.33(11) ?
    N2 C13 C8 . . 110.30(11) ?
    C12 C13 C8 . . 120.36(11) ?
    O1 C14 O2 . . 122.96(12) ?
    O1 C14 C11 . . 124.44(12) ?
    O2 C14 C11 . . 112.60(11) ?
    O2 C15 C16 . . 107.24(12) ?
    O2 C15 H15A . . 110.3 ?
    C16 C15 H15A . . 110.3 ?
    O2 C15 H15B . . 110.3 ?
    C16 C15 H15B . . 110.3 ?
    H15A C15 H15B . . 108.5 ?
    C15 C16 H16A . . 109.5 ?
    C15 C16 H16B . . 109.5 ?
    H16A C16 H16B . . 109.5 ?
    C15 C16 H16C . . 109.5 ?
    H16A C16 H16C . . 109.5 ?
    H16B C16 H16C . . 109.5 ?
    N1 C17A C18A . . 109.82(13) ?
    N1 C17A C20A . . 112.10(16) ?
    C18A C17A C20A . . 113.48(15) ?
    N1 C17A H17A . . 107.0 ?
    C18A C17A H17A . . 107.0 ?
    C20A C17A H17A . . 107.0 ?
    C19A C18A C17A . . 112.42(13) ?
    C19A C18A H18A . . 109.1 ?
    C17A C18A H18A . . 109.1 ?
    C19A C18A H18B . . 109.1 ?
    C17A C18A H18B . . 109.1 ?
    H18A C18A H18B . . 107.9 ?
    C20B C17B C18B . . 113.7(17) ?
    C20B C17B N1 . . 121.4(15) ?
    C18B C17B N1 . . 100.4(14) ?
    C20B C17B H17B . . 106.8 ?
    C18B C17B H17B . . 106.8 ?
    N1 C17B H17B . . 106.8 ?
    C19B C18B C17B . . 117(2) ?
    C19B C18B H18C . . 108.1 ?
    C17B C18B H18C . . 108.1 ?
    C19B C18B H18D . . 108.1 ?
    C17B C18B H18D . . 108.1 ?
    H18C C18B H18D . . 107.3 ?
    C18B C19B H19D . . 109.5 ?
    C18B C19B H19E . . 109.5 ?
    H19D C19B H19E . . 109.5 ?
    C18B C19B H19F . . 109.5 ?
    H19D C19B H19F . . 109.5 ?
    H19E C19B H19F . . 109.5 ?
    C17B C20B H20D . . 109.5 ?
    C17B C20B H20E . . 109.5 ?
    H20D C20B H20E . . 109.5 ?
    C17B C20B H20F . . 109.5 ?
    H20D C20B H20F . . 109.5 ?
    H20E C20B H20F . . 109.5 ?
loop_
    _geom_torsion_atom_site_label_1
    _geom_torsion_atom_site_label_2
    _geom_torsion_atom_site_label_3
    _geom_torsion_atom_site_label_4
    _geom_torsion_site_symmetry_1
    _geom_torsion_site_symmetry_2
    _geom_torsion_site_symmetry_3
    _geom_torsion_site_symmetry_4
    _geom_torsion
    _geom_torsion_publ_flag
    C6 C1 C2 C3 . . . . -0.5(2) ?
    C1 C2 C3 C4 . . . . 0.5(2) ?
    C2 C3 C4 C5 . . . . 0.2(2) ?
    C3 C4 C5 C6 . . . . -0.8(2) ?
    C2 C1 C6 C5 . . . . -0.1(2) ?
    C2 C1 C6 C7 . . . . -177.39(12) ?
    C4 C5 C6 C1 . . . . 0.76(19) ?
    C4 C5 C6 C7 . . . . 177.94(12) ?
    C13 N2 C7 N1 . . . . 0.37(15) ?
    C13 N2 C7 C6 . . . . 177.83(12) ?
    C8 N1 C7 N2 . . . . -0.16(15) ?
    C17A N1 C7 N2 . . . . -165.11(14) ?
    C17B N1 C7 N2 . . . . -140.5(8) ?
    C8 N1 C7 C6 . . . . -177.63(12) ?
    C17A N1 C7 C6 . . . . 17.4(2) ?
    C17B N1 C7 C6 . . . . 42.1(8) ?
    C1 C6 C7 N2 . . . . 43.20(18) ?
    C5 C6 C7 N2 . . . . -133.98(14) ?
    C1 C6 C7 N1 . . . . -139.58(13) ?
    C5 C6 C7 N1 . . . . 43.24(18) ?
    C7 N1 C8 C9 . . . . 179.88(15) ?
    C17A N1 C8 C9 . . . . -15.1(2) ?
    C17B N1 C8 C9 . . . . -40.8(9) ?
    C7 N1 C8 C13 . . . . -0.12(14) ?
    C17A N1 C8 C13 . . . . 164.89(14) ?
    C17B N1 C8 C13 . . . . 139.2(9) ?
    N1 C8 C9 C10 . . . . -179.62(14) ?
    C13 C8 C9 C10 . . . . 0.4(2) ?
    C8 C9 C10 C11 . . . . 0.3(2) ?
    C9 C10 C11 C12 . . . . -0.1(2) ?
    C9 C10 C11 C14 . . . . -179.54(13) ?
    C10 C11 C12 C13 . . . . -0.65(19) ?
    C14 C11 C12 C13 . . . . 178.75(12) ?
    C7 N2 C13 C12 . . . . -178.75(13) ?
    C7 N2 C13 C8 . . . . -0.44(14) ?
    C11 C12 C13 N2 . . . . 179.43(12) ?
    C11 C12 C13 C8 . . . . 1.26(18) ?
    N1 C8 C13 N2 . . . . 0.35(14) ?
    C9 C8 C13 N2 . . . . -179.65(12) ?
    N1 C8 C13 C12 . . . . 178.83(12) ?
    C9 C8 C13 C12 . . . . -1.2(2) ?
    C15 O2 C14 O1 . . . . 2.0(2) ?
    C15 O2 C14 C11 . . . . -178.34(12) ?
    C12 C11 C14 O1 . . . . -177.85(13) ?
    C10 C11 C14 O1 . . . . 1.6(2) ?
    C12 C11 C14 O2 . . . . 2.47(18) ?
    C10 C11 C14 O2 . . . . -178.11(12) ?
    C14 O2 C15 C16 . . . . -170.51(13) ?
    C8 N1 C17A C18A . . . . -51.0(2) ?
    C7 N1 C17A C18A . . . . 111.06(15) ?
    C17B N1 C17A C18A . . . . 33.3(18) ?
    C8 N1 C17A C20A . . . . 76.11(19) ?
    C7 N1 C17A C20A . . . . -121.83(15) ?
    C17B N1 C17A C20A . . . . 160.4(18) ?
    N1 C17A C18A C19A . . . . -49.37(18) ?
    C20A C17A C18A C19A . . . . -175.71(14) ?
    C8 N1 C17B C20B . . . . -44(2) ?
    C7 N1 C17B C20B . . . . 90.2(18) ?
    C17A N1 C17B C20B . . . . -154(3) ?
    C8 N1 C17B C18B . . . . 82.2(13) ?
    C7 N1 C17B C18B . . . . -143.5(10) ?
    C17A N1 C17B C18B . . . . -27.8(13) ?
    C20B C17B C18B C19B . . . . 169(2) ?
    N1 C17B C18B C19B . . . . 38(2) ?
loop_
    _geom_hbond_atom_site_label_D
    _geom_hbond_atom_site_label_H
    _geom_hbond_atom_site_label_A
    _geom_hbond_site_symmetry_A
    _geom_hbond_distance_DH
    _geom_hbond_distance_HA
    _geom_hbond_distance_DA
    _geom_hbond_angle_DHA
    _geom_hbond_publ_flag
    C9 H9A O1 2_645 0.9300 2.4500 3.3781(17) 172.00 yes
    C20A H20B O1 2_645 0.9600 2.5600 3.419(2) 148.00 yes
    C19A H19B Cg1 1_555 0.9600 2.8000 3.3793(17) 120.00 yes
