# Supplementary material for: Ethyl 1-sec-butyl-2-phenyl-1H-benzimidazole-5-carboxyl­ate
Source: Acta Crystallogr Sect E Struct Rep Online. 2010 Mar 13;66(Pt 4):o796–7. doi: 10.1107/S160053681000872X (PMC2984087; doi:10.1107/S160053681000872X)
Supplement: Supplementary file 2 [file e-66-0o796-Isup2.hkl]

# 
# h,k,l, Fc-squared, Fo-squared, sigma(Fo-squared) and status flag 
# 
data_I
_shelx_title ' na09m in P2(1)/c (100K)' 
_shelx_refln_list_code          4 
_shelx_F_calc_maximum      194.41 
_exptl_crystal_F_000       688.00 
_reflns_d_resolution_high  0.6613 
 
loop_ 
 _symmetry_equiv_pos_as_xyz 
 'x, y, z' 
 '-x, y+1/2, -z+1/2' 
 '-x, -y, -z' 
 'x, -y-1/2, z-1/2' 
 
_cell_length_a     9.9926 
_cell_length_b    12.3287 
_cell_length_c    13.9635 
_cell_angle_alpha  90.000 
_cell_angle_beta   93.120 
_cell_angle_gamma  90.000 
 
_shelx_F_squared_multiplier     1.000 
 
loop_ 
 _refln_index_h 
 _refln_index_k 
 _refln_index_l 
 _refln_F_squared_calc 
 _refln_F_squared_meas 
 _refln_F_squared_sigma 
 _refln_observed_status 
   2   0   0       35.45       25.58      2.18 o 
   3   0   0     1977.32     1905.04     50.06 o 
   5   0   0      332.97      319.81      5.49 o 
   6   0   0     1502.95     1716.06     31.97 o 
   7   0   0      275.05      297.19      9.32 o 
   8   0   0     1905.83     1974.82     36.85 o 
   9   0   0     1608.72     1506.50     45.86 o 
  10   0   0      866.24      874.86     32.47 o 
  11   0   0       16.77       29.91     10.20 o 
  12   0   0       33.38       31.07     11.02 o 
  13   0   0       98.41      101.79     14.29 o 
  14   0   0       16.92       14.35     11.86 o 
  15   0   0      156.40      137.53     17.63 o 
   1   1   0     3688.75     3839.34     70.47 o 
   2   1   0     1205.68     1120.87     31.13 o 
   3   1   0      212.96      192.83      7.92 o 
   4   1   0        3.85        3.48      2.29 o 
   5   1   0      401.01      469.89      9.26 o 
   6   1   0       19.29       19.10      1.88 o 
   7   1   0       18.65       26.89      2.19 o 
   8   1   0       20.73       11.74      3.87 o 
   9   1   0       44.57       38.40      4.42 o 
  10   1   0       44.39       44.36      6.82 o 
  11   1   0      169.64      165.12     11.03 o 
  12   1   0       14.13       11.83      6.99 o 
  13   1   0        0.20        0.88     12.09 o 
  14   1   0        2.24       -3.68      7.20 o 
  15   1   0       94.16       81.02     10.85 o 
   0   2   0     9935.40    10035.83    259.49 o 
   1   2   0        1.04        3.40      1.68 o 
   2   2   0     1426.09     1412.46     27.63 o 
   3   2   0      936.47      983.96     19.63 o 
   4   2   0     1531.49     1656.59     25.73 o 
   5   2   0     2240.70     2441.02     37.09 o 
   6   2   0      313.33      342.84      7.02 o 
   7   2   0      442.13      468.89      7.98 o 
   8   2   0      465.89      452.52     11.28 o 
   9   2   0       13.97       14.81      4.30 o 
  10   2   0        0.07        4.55      4.23 o 
  11   2   0       13.73       15.86      9.84 o 
  12   2   0        0.73        6.37      6.43 o 
  13   2   0      155.02      132.18     11.53 o 
  14   2   0        0.67        3.52      9.57 o 
   1   3   0      356.35      423.12     10.63 o 
   2   3   0       46.79       53.40      3.59 o 
   3   3   0       35.04       36.52      2.52 o 
   4   3   0      527.20      527.87      7.77 o 
   5   3   0        3.44       -0.31      1.80 o 
   6   3   0       20.99       22.98      2.56 o 
   7   3   0        3.85        5.45      2.58 o 
   8   3   0      107.06      101.57      7.51 o 
   9   3   0      235.60      194.95     13.44 o 
  10   3   0       27.53       25.93      9.83 o 
  11   3   0       49.50       35.43      6.34 o 
  12   3   0       24.70       25.89     10.51 o 
  13   3   0       31.61       33.18     11.43 o 
  14   3   0       11.43       12.64      8.00 o 
   0   4   0      432.75      444.04     11.19 o 
   1   4   0      416.26      228.68     10.99 o 
   2   4   0     2758.06     2855.16     62.09 o 
   3   4   0       46.89       67.78      3.68 o 
   4   4   0     4219.47     4649.23     52.98 o 
   5   4   0     1833.51     1932.00     21.53 o 
   6   4   0        6.01        8.58      2.41 o 
   7   4   0       14.44       17.19      2.82 o 
   8   4   0     1047.39     1026.37     19.67 o 
   9   4   0       63.22       58.33      6.80 o 
  10   4   0       16.38       14.43      5.73 o 
  11   4   0        0.01        9.17      5.84 o 
  12   4   0      134.73      155.80     16.72 o 
  13   4   0        0.33       -3.46      9.46 o 
  14   4   0        7.28        5.17     11.41 o 
   1   5   0      929.81        0.32      0.81 o 
   2   5   0       68.71       59.39      4.34 o 
   3   5   0     2582.09     2840.85     40.05 o 
   4   5   0       96.82      116.29      3.93 o 
   5   5   0       55.10       45.93      2.72 o 
   6   5   0        3.77       -2.25      2.25 o 
   7   5   0     1759.70     1741.15     25.52 o 
   8   5   0      702.32      649.83     12.60 o 
   9   5   0       11.91       13.15      6.89 o 
  10   5   0        9.32        1.75      7.22 o 
  11   5   0       30.52       40.70      7.30 o 
  12   5   0        6.21        3.29      7.10 o 
  13   5   0        7.10       -1.02      6.79 o 
  14   5   0       16.94       18.77     11.88 o 
   0   6   0      214.75      246.11     10.17 o 
   1   6   0     1051.27     1145.48     20.80 o 
   2   6   0      838.79      893.73     14.67 o 
   3   6   0        0.13        0.12      1.54 o 
   4   6   0        3.96       -0.16      1.81 o 
   5   6   0      110.73      102.93      3.50 o 
   6   6   0      487.70      472.49      9.71 o 
   7   6   0      405.28      349.40      9.82 o 
   8   6   0     1227.19     1063.02     17.83 o 
   9   6   0        5.74       24.68      5.73 o 
  10   6   0       40.99       23.28      6.23 o 
  11   6   0       26.39       25.34     10.35 o 
  12   6   0       20.05       16.72      9.25 o 
  13   6   0       42.13       40.00      8.41 o 
  14   6   0       33.28       31.54     12.29 o 
   1   7   0       80.78       91.89      4.54 o 
   2   7   0      163.77      162.71      5.41 o 
   3   7   0     1024.19     1014.16     16.76 o 
   4   7   0      415.55      424.99     10.21 o 
   5   7   0      503.75      521.36     18.42 o 
   6   7   0       81.48       78.36      5.84 o 
   7   7   0       85.82       79.97      4.57 o 
   8   7   0      264.62      257.71      9.17 o 
   9   7   0      946.69      972.61     23.28 o 
  10   7   0       31.69       25.06      6.32 o 
  11   7   0        2.70       -3.43      7.00 o 
  12   7   0       23.00       28.48      7.11 o 
  13   7   0       33.96       45.81      8.37 o 
   0   8   0        0.53       -2.69      3.05 o 
   1   8   0       20.27       14.91      2.67 o 
   2   8   0        3.15        0.60      2.91 o 
   3   8   0       19.06       18.60      2.85 o 
   4   8   0      260.06      256.71      7.35 o 
   5   8   0      295.01      274.63      9.27 o 
   6   8   0       31.46       44.69      5.07 o 
   7   8   0       25.70       28.54      4.59 o 
   8   8   0       19.45       22.73      4.69 o 
   9   8   0        1.37        1.09      4.74 o 
  10   8   0       10.65        1.86      9.56 o 
  11   8   0        7.53       11.88     10.71 o 
  12   8   0        0.42       11.61     10.67 o 
  13   8   0       12.27        7.77     11.27 o 
   1   9   0       33.46       26.95      3.36 o 
   2   9   0       33.68       39.13      5.14 o 
   3   9   0      908.43      892.66     16.47 o 
   4   9   0      162.70      145.22      6.32 o 
   5   9   0        2.64        1.65      4.89 o 
   6   9   0        4.26       12.16      4.71 o 
   7   9   0        6.51        4.23      3.83 o 
   8   9   0       72.78       55.48      6.56 o 
   9   9   0       29.31       32.01      5.60 o 
  10   9   0       34.73       47.48     11.87 o 
  11   9   0        5.26       11.50     10.64 o 
  12   9   0       70.30       55.20     13.76 o 
  13   9   0       21.11       14.11     11.43 o 
   0  10   0      493.41      410.13     14.85 o 
   1  10   0      440.09      465.53     11.25 o 
   2  10   0       42.34       40.27      4.04 o 
   3  10   0      343.35      309.03      9.17 o 
   4  10   0     1404.07     1266.54     21.96 o 
   5  10   0       38.79       35.70      4.99 o 
   6  10   0       13.93        8.17      7.71 o 
   7  10   0        5.21        0.48      3.89 o 
   8  10   0       27.03       28.02      5.33 o 
   9  10   0       65.87       56.93      6.68 o 
  10  10   0       31.39       11.01     10.79 o 
  11  10   0      238.68      287.62     21.97 o 
  12  10   0      147.52      138.22     17.49 o 
   1  11   0     2169.71     1933.53     52.21 o 
   2  11   0       16.36        7.95      2.94 o 
   3  11   0      324.64      271.84     13.73 o 
   4  11   0       48.99       63.76      5.68 o 
   5  11   0      557.51      441.84     26.76 o 
   6  11   0       24.25       10.19     14.62 o 
   7  11   0       62.21       61.64      9.19 o 
   8  11   0      317.96      347.24     16.17 o 
   9  11   0       30.23       20.82      5.58 o 
  10  11   0        7.88        5.63     10.48 o 
  11  11   0       74.91       79.38     15.19 o 
  12  11   0      106.91      145.04     18.10 o 
   0  12   0       52.68       29.40      6.06 o 
   1  12   0      156.31      162.07      8.20 o 
   2  12   0      396.74      390.78     11.25 o 
   3  12   0       86.65       79.11      6.03 o 
   4  12   0       67.42       68.86      5.66 o 
   5  12   0      158.22      166.32     12.61 o 
   6  12   0        8.12       16.24      8.12 o 
   7  12   0       44.60       41.14      7.55 o 
   8  12   0      153.10      172.06     10.61 o 
   9  12   0        1.33       -1.37      4.80 o 
  10  12   0        0.04        9.38      6.68 o 
  11  12   0       26.02       17.84     12.92 o 
   1  13   0       23.33       24.75      4.21 o 
   2  13   0       16.16       12.97      3.88 o 
   3  13   0        9.86       13.90      3.82 o 
   4  13   0       22.65       30.56      4.65 o 
   5  13   0       25.25       17.16      6.08 o 
   6  13   0       31.63       24.94      7.82 o 
   7  13   0       46.71       28.16      7.28 o 
   8  13   0       92.82       84.44      9.85 o 
   9  13   0       10.19       15.78      7.16 o 
  10  13   0       22.08       29.83      8.36 o 
   0  14   0      195.76      171.74     13.12 o 
   1  14   0       51.08       56.31      7.02 o 
   2  14   0        6.28        4.13      3.45 o 
   3  14   0       13.16        9.04      3.69 o 
   4  14   0       22.94       17.37      8.22 o 
   5  14   0        5.97       -0.26      5.16 o 
   6  14   0       17.09       10.97      6.54 o 
   7  14   0        1.85       10.39      6.54 o 
   8  14   0       52.51       56.51      9.92 o 
   9  14   0       11.03       11.29      6.07 o 
   1  15   0       14.00       19.13      4.70 o 
   2  15   0       15.92       14.65      4.62 o 
   3  15   0        0.29        0.69      3.74 o 
   4  15   0        0.73        2.83      5.98 o 
   5  15   0       13.31       14.92      7.05 o 
   6  15   0        8.86        8.62      7.83 o 
   7  15   0      230.19      218.06     54.24 o 
   8  15   0       16.79       23.05     10.75 o 
   0  16   0      141.54      163.60     14.18 o 
   1  16   0        5.88        9.29      4.56 o 
   2  16   0       27.04       38.74      5.92 o 
   3  16   0       31.26       45.67      6.33 o 
   4  16   0      161.15      161.55     14.73 o 
   5  16   0       14.00       24.85      8.89 o 
   6  16   0      171.20      202.10     23.31 o 
   7  16   0       89.08       90.22     16.68 o 
   1  17   0        0.23        6.54      4.60 o 
   2  17   0      143.88      151.15     11.64 o 
   3  17   0        3.24       10.25      4.92 o 
   4  17   0       11.22       12.15     10.11 o 
   5  17   0        0.78        8.43      9.98 o 
   6  17   0       87.35       81.57     16.46 o 
   0  18   0        2.43        8.02     10.05 o 
   1  18   0       86.39      111.39     12.59 o 
   2  18   0        1.13        8.87      9.02 o 
   3  18   0       11.48        9.22     10.94 o 
 -15   1   1       23.74       32.24      8.94 o 
 -14   1   1        4.16        6.98      7.54 o 
 -13   1   1        8.09        3.52      7.04 o 
 -12   1   1      200.76      192.13     12.25 o 
 -11   1   1       25.21       27.99      6.67 o 
 -10   1   1        3.70       -2.42      5.37 o 
  -9   1   1      424.61      419.33     15.22 o 
  -8   1   1     1670.71     1547.99     25.61 o 
  -7   1   1       12.30        8.48      1.92 o 
  -6   1   1        2.52        7.53      1.73 o 
  -5   1   1      318.72      347.79      6.50 o 
  -4   1   1       27.32       29.47      2.26 o 
  -3   1   1      389.78      433.08      7.91 o 
  -2   1   1    16076.93    15968.56    237.82 o 
  -1   1   1     4988.12     5097.66     76.42 o 
   1   1   1     1009.24     1016.68     16.14 o 
   2   1   1     3534.35     3499.67     64.65 o 
   3   1   1       80.63       70.29      5.10 o 
   4   1   1       35.95       29.70      3.63 o 
   5   1   1      488.66      539.01     10.20 o 
   6   1   1     1019.30     1016.83     14.86 o 
   7   1   1      243.92      256.14      6.21 o 
   8   1   1        0.00       -3.01      3.50 o 
   9   1   1      250.93      248.93      8.08 o 
  10   1   1      218.85      203.05     11.34 o 
  11   1   1      473.94      465.10     16.63 o 
  12   1   1       35.45       36.98      7.80 o 
  13   1   1      158.94      167.55     12.32 o 
  14   1   1       38.87       36.43      8.61 o 
 -15   2   1        0.76       -2.54      7.83 o 
 -14   2   1        6.34        2.90      7.72 o 
 -13   2   1        4.78       -4.49      6.79 o 
 -12   2   1       59.36       67.86     21.60 o 
 -11   2   1       10.38       11.08      6.48 o 
 -10   2   1       10.18       10.39      4.41 o 
  -9   2   1       10.77       11.32      4.14 o 
  -8   2   1       46.94       49.28      4.89 o 
  -7   2   1      244.73      229.58      4.85 o 
  -6   2   1        5.03        7.75      2.87 o 
  -5   2   1      146.92      160.16      5.47 o 
  -4   2   1       67.91       72.47      3.79 o 
  -3   2   1     4412.45     4605.25     85.49 o 
  -2   2   1      107.92      144.99      4.95 o 
  -1   2   1     4566.80     4555.94    101.41 o 
   0   2   1      920.59      960.77     23.58 o 
   1   2   1      592.20      702.93     14.95 o 
   2   2   1     3548.34     3458.36     52.68 o 
   3   2   1      453.45      435.31      8.17 o 
   4   2   1        0.00        0.84      2.90 o 
   5   2   1       32.11       34.00      2.87 o 
   6   2   1       27.59       19.68      2.48 o 
   7   2   1      942.73      955.25     13.21 o 
   8   2   1      552.75      524.34     12.14 o 
   9   2   1       21.50       21.20      4.38 o 
  10   2   1        0.09       -4.00      4.00 o 
  11   2   1      293.83      261.77     13.03 o 
  12   2   1       85.63       88.12     22.66 o 
  13   2   1       14.13       16.30      7.58 o 
  14   2   1        0.34       15.53      7.78 o 
 -14   3   1        0.57        6.93      7.69 o 
 -13   3   1       99.58       81.82     17.52 o 
 -12   3   1       66.77       76.08     12.70 o 
 -11   3   1       33.42       39.87     18.04 o 
 -10   3   1        2.74        1.21      5.09 o 
  -9   3   1       12.82       13.97      5.28 o 
  -8   3   1       16.17       21.83      5.37 o 
  -7   3   1      142.60      139.47      7.00 o 
  -6   3   1      138.99      141.99      5.56 o 
  -5   3   1      718.00      763.65     12.51 o 
  -4   3   1     1334.92     1580.82     19.36 o 
  -3   3   1       78.04       88.47      3.65 o 
  -2   3   1     1119.47     1062.04     22.29 o 
  -1   3   1      140.31      104.10      7.76 o 
   0   3   1        8.13       15.59      2.50 o 
   1   3   1      815.49      783.50     21.00 o 
   2   3   1      209.02      187.03      5.23 o 
   3   3   1      344.69      364.72      6.55 o 
   4   3   1      925.40     1028.93     13.30 o 
   5   3   1      796.77      845.57     13.22 o 
   6   3   1      293.00      287.67      6.70 o 
   7   3   1      156.22      187.83      9.27 o 
   8   3   1      246.29      258.44     11.05 o 
   9   3   1        6.30       12.42      5.29 o 
  10   3   1       20.34        8.54      5.43 o 
  11   3   1        2.72       12.12      5.67 o 
  12   3   1       41.72       35.51     11.04 o 
  13   3   1       32.65       55.80     12.64 o 
  14   3   1        2.15        9.48     10.55 o 
 -14   4   1        2.90       -9.95      9.95 o 
 -13   4   1        1.18       -9.20      9.20 o 
 -12   4   1        0.20       -0.50      6.07 o 
 -11   4   1       39.39       40.94     15.65 o 
 -10   4   1      194.36      204.89     11.13 o 
  -9   4   1        2.98        4.06      5.06 o 
  -8   4   1      146.95      146.38      6.00 o 
  -7   4   1        0.22        3.54      3.30 o 
  -6   4   1      277.04      317.11      7.41 o 
  -5   4   1      142.38      179.35      4.38 o 
  -4   4   1       77.52       88.98      4.40 o 
  -3   4   1      256.42      241.96      7.31 o 
  -2   4   1       17.89       20.32      2.36 o 
   0   4   1      212.13      217.64      5.94 o 
   1   4   1      694.64      590.01     15.45 o 
   2   4   1      518.19      490.38     15.89 o 
   3   4   1       36.48       46.58      2.53 o 
   4   4   1      767.60      871.80     11.94 o 
   5   4   1        0.15        5.37      1.63 o 
   6   4   1       34.66       39.12      4.96 o 
   7   4   1       47.68       59.59      5.52 o 
   8   4   1      515.29      424.15      9.55 o 
   9   4   1       30.91       41.79      6.23 o 
  10   4   1       49.71       40.38      6.59 o 
  11   4   1       32.75       39.18      6.85 o 
  12   4   1       21.79       17.55      6.68 o 
  13   4   1        6.91        1.98     10.25 o 
  14   4   1        1.63        9.21     10.89 o 
 -14   5   1       18.73       12.52     11.81 o 
 -13   5   1        0.35        0.15      6.71 o 
 -12   5   1        3.50       -4.56      6.57 o 
 -11   5   1        3.26       -1.08      5.99 o 
 -10   5   1       10.94       13.51      5.93 o 
  -9   5   1      179.72      162.80      9.60 o 
  -8   5   1       79.21       67.44      4.18 o 
  -7   5   1      613.14      606.34     11.71 o 
  -6   5   1      488.05      479.41      9.66 o 
  -5   5   1       41.87       45.42      2.64 o 
  -4   5   1        6.34        0.56      1.35 o 
  -3   5   1       10.48        7.96      2.52 o 
  -2   5   1      505.89      481.18     25.52 o 
  -1   5   1      117.77        4.11      4.69 o 
   0   5   1     2265.17     1844.70     79.75 o 
   1   5   1      512.88        0.72      1.09 o 
   2   5   1     2191.05     2345.09     62.67 o 
   3   5   1        0.41        1.39      2.51 o 
   4   5   1      368.75      329.20      6.07 o 
   5   5   1      819.63      803.84     11.52 o 
   6   5   1      256.03      252.69      7.23 o 
   7   5   1      303.75      306.90      8.12 o 
   8   5   1        5.48        1.11      3.07 o 
   9   5   1        1.22       -5.32     13.16 o 
  10   5   1      206.15      193.74     13.50 o 
  11   5   1        4.48       -2.18      5.79 o 
  12   5   1        0.67        3.83      6.70 o 
  13   5   1      216.98      210.57     19.15 o 
  14   5   1        3.77        7.77     11.59 o 
 -14   6   1        1.08        6.01     10.92 o 
 -13   6   1       36.17       56.62      9.52 o 
 -12   6   1       15.77       20.59     13.03 o 
 -11   6   1        1.24        5.23      6.07 o 
 -10   6   1       49.24       45.55      7.03 o 
  -9   6   1      559.61      537.95     16.43 o 
  -8   6   1      490.37      524.18     11.19 o 
  -7   6   1      302.78      248.42      7.25 o 
  -6   6   1       51.40       45.09      3.57 o 
  -5   6   1      149.17      167.70      6.33 o 
  -4   6   1      277.92      310.77     11.22 o 
  -3   6   1        0.00        1.74      1.66 o 
  -2   6   1     1463.59     1552.11     22.96 o 
  -1   6   1     1053.59     1065.26     17.22 o 
   0   6   1       29.11       28.13      2.68 o 
   1   6   1      139.22      130.47      5.21 o 
   2   6   1     1432.71     1596.99     23.57 o 
   3   6   1      303.30      331.30      8.48 o 
   4   6   1     1506.11     1443.34     34.46 o 
   5   6   1      155.33      152.97      4.22 o 
   6   6   1      151.58      128.83      5.57 o 
   7   6   1      787.31      785.19     14.09 o 
   8   6   1       45.55       38.49      4.16 o 
   9   6   1       32.09       27.04      6.01 o 
  10   6   1      151.71      127.04     10.49 o 
  11   6   1        0.48        3.28      6.80 o 
  12   6   1      208.20      237.13     12.87 o 
  13   6   1       23.66       19.71      9.34 o 
  14   6   1       31.44       33.63     12.82 o 
 -13   7   1       74.25       67.21     13.70 o 
 -12   7   1        0.92        1.34      6.32 o 
 -11   7   1       35.51       59.83     13.61 o 
 -10   7   1        3.29        4.65      5.46 o 
  -9   7   1      203.07      181.68      9.91 o 
  -8   7   1      243.57      222.62      7.12 o 
  -7   7   1       17.69       19.98      4.32 o 
  -6   7   1        0.04        1.60      3.16 o 
  -5   7   1      161.21      154.72      5.24 o 
  -4   7   1      463.33      455.67      9.61 o 
  -3   7   1       90.80       91.39      4.60 o 
  -2   7   1       97.39       96.29      4.67 o 
  -1   7   1      328.82      321.38      9.84 o 
   0   7   1     1715.71     1958.56     28.66 o 
   1   7   1        2.42       -1.11      1.65 o 
   2   7   1       45.16       34.91      3.07 o 
   3   7   1       12.39        6.10      2.26 o 
   4   7   1       80.62       72.77      4.18 o 
   5   7   1        5.57        2.95      2.20 o 
   6   7   1       41.64       43.41      4.09 o 
   7   7   1      197.37      184.00      6.36 o 
   8   7   1       53.83       52.14      7.23 o 
   9   7   1       36.47       32.17      6.16 o 
  10   7   1       95.42       92.76      8.23 o 
  11   7   1        0.00       -5.70      5.74 o 
  12   7   1        0.17        7.45     11.57 o 
  13   7   1        2.20        2.94      7.14 o 
 -13   8   1       18.18       17.80     12.02 o 
 -12   8   1      180.26      201.86     18.93 o 
 -11   8   1       24.66       13.33     10.82 o 
 -10   8   1      173.74      154.97     16.15 o 
  -9   8   1        3.87       -1.60      4.83 o 
  -8   8   1       69.69       75.20      6.55 o 
  -7   8   1        6.13        7.75      3.67 o 
  -6   8   1       13.29        8.00      5.24 o 
  -5   8   1      352.20      337.94     11.42 o 
  -4   8   1      654.09      605.05     12.18 o 
  -3   8   1       21.86       17.80      2.78 o 
  -1   8   1      431.78      471.18     10.30 o 
   0   8   1      125.42      143.48      5.58 o 
   1   8   1       98.41      139.42      7.14 o 
   3   8   1      101.96       84.08      4.76 o 
   4   8   1      644.38      595.72     12.04 o 
   5   8   1       25.35       35.67      3.57 o 
   6   8   1        9.85        9.41      4.34 o 
   7   8   1      237.53      215.37      8.92 o 
   8   8   1      200.08      159.61     10.86 o 
   9   8   1       87.77       92.85     15.55 o 
  10   8   1       28.52       24.49     10.57 o 
  11   8   1        0.42       -0.69      9.80 o 
  12   8   1      200.19      220.55     19.29 o 
  13   8   1       31.12       26.77     11.91 o 
 -13   9   1      147.64      164.88     18.48 o 
 -12   9   1       54.52       39.59     12.81 o 
 -11   9   1       15.30        4.35     10.75 o 
 -10   9   1       20.50       17.88     10.52 o 
  -9   9   1        6.06        7.43      3.73 o 
  -8   9   1        0.50        3.93      4.03 o 
  -7   9   1       45.05       40.56      5.39 o 
  -6   9   1        6.38       12.08      7.50 o 
  -5   9   1      655.86      645.85     16.02 o 
  -4   9   1     1093.77      989.06     17.81 o 
  -3   9   1        5.29        7.05      2.59 o 
  -1   9   1        8.43       11.85      2.78 o 
   0   9   1       15.57       27.20      3.41 o 
   1   9   1       40.19       45.30      4.27 o 
   2   9   1       93.29       89.47      9.50 o 
   3   9   1      303.58      324.06      8.82 o 
   4   9   1      509.15      501.70     11.35 o 
   5   9   1       22.17       31.57      4.41 o 
   6   9   1        0.15        2.75      5.51 o 
   7   9   1       69.95       61.19      6.73 o 
   8   9   1       22.78       23.36      6.88 o 
   9   9   1        3.97        3.79      4.11 o 
  10   9   1      129.50      166.32     17.50 o 
  11   9   1       14.96       12.43     10.43 o 
  12   9   1      103.16      105.45     15.39 o 
  13   9   1        9.44      -10.12     10.35 o 
 -12  10   1       63.03       73.83     14.63 o 
 -11  10   1       17.66       33.21     12.97 o 
 -10  10   1       15.52       21.43     11.28 o 
  -9  10   1       23.16       31.25      5.00 o 
  -8  10   1       55.62       46.79      6.07 o 
  -7  10   1      246.70      232.05      9.87 o 
  -6  10   1      112.83      126.21     10.42 o 
  -5  10   1      753.29      694.30     17.42 o 
  -4  10   1      122.66      120.91      9.30 o 
  -3  10   1       24.23       25.19      3.65 o 
  -2  10   1       10.78        9.90      2.78 o 
  -1  10   1       42.96       47.63      4.41 o 
   0  10   1       85.27       93.63      5.68 o 
   1  10   1       17.75       17.29      4.09 o 
   2  10   1       86.55       71.14      5.09 o 
   3  10   1      704.60      670.72     14.15 o 
   4  10   1       27.84       19.73      3.55 o 
   5  10   1       37.59       31.22      4.68 o 
   6  10   1      110.48      131.53     13.81 o 
   7  10   1       41.36       40.08      5.90 o 
   8  10   1       26.53       34.34      5.58 o 
   9  10   1       54.76       50.58      6.38 o 
  10  10   1      175.66      184.51     18.49 o 
  11  10   1       66.96       65.05     14.27 o 
  12  10   1        4.85        9.74     11.87 o 
 -12  11   1      126.06      134.99     18.33 o 
 -11  11   1       87.51      110.40     16.89 o 
 -10  11   1       46.99       50.88     12.85 o 
  -9  11   1        0.02        3.31      4.34 o 
  -8  11   1      113.67      136.67      9.12 o 
  -7  11   1        3.68        5.33      4.33 o 
  -6  11   1      198.05      176.86     12.56 o 
  -5  11   1      145.02      110.29     10.03 o 
  -4  11   1        1.92        4.66      2.98 o 
  -3  11   1      190.97      201.45      7.70 o 
  -2  11   1        5.66        2.19      2.78 o 
  -1  11   1     1483.57     1406.21     24.48 o 
   0  11   1        0.29        1.85      2.87 o 
   1  11   1        0.61       -2.37      2.92 o 
   2  11   1       94.96      100.24      6.18 o 
   3  11   1      351.95      294.83     11.90 o 
   4  11   1       30.66       20.86      3.69 o 
   5  11   1      133.93       97.38      9.76 o 
   6  11   1       11.04        4.74      4.93 o 
   7  11   1       97.67       89.79      7.64 o 
   8  11   1       97.01       80.48      8.24 o 
   9  11   1      215.53      226.05     13.60 o 
  10  11   1       78.17       73.44     14.22 o 
  11  11   1        9.37       16.21     11.78 o 
  12  11   1       27.85       23.11     12.72 o 
 -11  12   1       65.26       55.79     14.95 o 
 -10  12   1       31.98       27.73      8.04 o 
  -9  12   1        3.19       19.17      5.13 o 
  -8  12   1        0.46       -4.42      4.42 o 
  -7  12   1      157.56      181.94     13.67 o 
  -6  12   1       74.93       56.44      8.21 o 
  -5  12   1        3.27        6.86      5.24 o 
  -4  12   1        7.58        5.97      3.29 o 
  -3  12   1      311.43      263.67      9.14 o 
  -2  12   1      289.28      273.34     10.31 o 
  -1  12   1       66.70       49.53      4.97 o 
   0  12   1       41.04       33.11      4.50 o 
   1  12   1      133.11      138.02      7.61 o 
   2  12   1      141.51      130.91     11.01 o 
   3  12   1      825.16      747.83     16.66 o 
   4  12   1       48.39       50.03      5.04 o 
   5  12   1      115.60      148.71     12.18 o 
   6  12   1        8.16        7.77      5.63 o 
   7  12   1       37.37       44.40      6.30 o 
   8  12   1      114.77      113.14      9.18 o 
   9  12   1       10.76       10.44      5.53 o 
  10  12   1       50.01       41.61      8.61 o 
  11  12   1       57.42       37.31     13.86 o 
 -10  13   1       67.43       84.03     19.92 o 
  -9  13   1        2.66        5.18      4.66 o 
  -8  13   1       45.46       44.69      8.43 o 
  -7  13   1       18.77        5.71      8.48 o 
  -6  13   1       62.80       75.11      9.56 o 
  -5  13   1       28.98       18.46      6.24 o 
  -4  13   1      110.16      116.62      7.47 o 
  -3  13   1        8.63        3.96      3.29 o 
  -2  13   1       10.02        3.22      3.23 o 
  -1  13   1      180.59      158.07      8.51 o 
   0  13   1       15.46       13.22      3.91 o 
   1  13   1       11.25        9.89      5.35 o 
   2  13   1      203.86      199.58      9.01 o 
   3  13   1      128.76      130.99      7.75 o 
   4  13   1        8.12        6.00      3.68 o 
   5  13   1       64.70       44.31      7.86 o 
   6  13   1        0.81        0.64      6.34 o 
   7  13   1       50.05       41.37      8.09 o 
   8  13   1        1.43       -3.55      5.29 o 
   9  13   1        0.09       -2.36      5.09 o 
  10  13   1       16.38       10.39      7.82 o 
  -9  14   1        2.97        6.36      5.10 o 
  -8  14   1        5.74        6.61      6.42 o 
  -7  14   1       33.91       34.84      8.01 o 
  -6  14   1       12.23       12.13     10.71 o 
  -5  14   1       52.65       54.73      9.48 o 
  -4  14   1        9.80       14.95      4.93 o 
  -3  14   1       14.03       19.72      7.03 o 
  -2  14   1       22.57       11.40      3.93 o 
  -1  14   1       54.55       43.23      5.32 o 
   0  14   1       12.68        8.52      3.89 o 
   1  14   1       87.26       95.38      8.03 o 
   2  14   1       73.17       73.75      6.46 o 
   3  14   1       14.47       23.82      4.51 o 
   4  14   1        0.01       -2.41      4.15 o 
   5  14   1        4.88        1.36      5.50 o 
   6  14   1        1.27        4.39      6.03 o 
   7  14   1        0.51        3.62      6.18 o 
   8  14   1       23.31       30.69     13.17 o 
   9  14   1        0.20        7.98      5.89 o 
  -8  15   1        0.34        2.03      8.95 o 
  -7  15   1       14.54       21.97      8.18 o 
  -6  15   1        0.19       -1.08      6.53 o 
  -5  15   1        0.17        2.95      6.33 o 
  -4  15   1        5.62        0.72      5.79 o 
  -3  15   1       10.52       11.75      5.34 o 
  -2  15   1       65.60       80.57      8.51 o 
  -1  15   1       18.69       11.72      4.32 o 
   0  15   1        1.98        2.11      3.64 o 
   1  15   1        0.42        3.43      3.85 o 
   2  15   1        0.44        2.91      3.92 o 
   3  15   1        0.79        5.65      4.05 o 
   4  15   1       20.49       20.93      7.12 o 
   5  15   1        0.44       -5.06      5.06 o 
   6  15   1       73.45       55.79     13.88 o 
   7  15   1      187.84      192.41     16.14 o 
   8  15   1       14.14       11.59      9.54 o 
  -7  16   1       48.68        7.44      9.86 o 
  -6  16   1        8.35       -8.32      8.32 o 
  -5  16   1       20.82       31.25     13.83 o 
  -4  16   1        4.44        4.92      7.50 o 
  -3  16   1        4.18        1.37      4.34 o 
  -2  16   1       14.88       18.31      5.15 o 
  -1  16   1        0.69       -2.17      5.04 o 
   0  16   1        1.40       -0.85      4.17 o 
   1  16   1      112.01      118.34      8.72 o 
   2  16   1       50.31       65.79      6.97 o 
   3  16   1      143.09      154.80      8.80 o 
   4  16   1        2.48        8.04      6.46 o 
   5  16   1      130.58      123.08     29.83 o 
   6  16   1      267.88      282.26     27.27 o 
   7  16   1       11.31       10.24     10.22 o 
  -6  17   1       64.55       94.24     17.39 o 
  -5  17   1        0.28       10.36     10.19 o 
  -4  17   1       58.61       56.03     13.92 o 
  -3  17   1       61.68       56.41      6.97 o 
  -2  17   1        3.28       -1.12      4.40 o 
  -1  17   1        1.36        0.67      4.48 o 
   0  17   1       97.88       94.27      8.50 o 
   1  17   1       13.17       19.37      5.25 o 
   2  17   1       78.03       72.65      6.91 o 
   3  17   1       46.90       59.68      8.03 o 
   4  17   1        6.91       12.11     10.05 o 
   5  17   1      101.46       84.85     16.72 o 
   6  17   1       26.74       30.17     12.61 o 
  -3  18   1        0.74        7.05     10.54 o 
  -2  18   1        1.21        3.68      6.81 o 
  -1  18   1       59.36       89.28     11.47 o 
   0  18   1        0.00       -0.39      7.61 o 
   1  18   1      157.78      148.20     17.15 o 
   2  18   1        3.07        7.42      7.28 o 
   3  18   1       36.79       25.38     12.58 o 
 -15   0   2        3.43       13.59     11.44 o 
 -14   0   2      423.15      447.53     26.11 o 
 -13   0   2       76.97       66.10     13.70 o 
 -12   0   2       41.51       24.85     10.60 o 
 -11   0   2        7.51       31.52      9.70 o 
 -10   0   2     1096.46      967.97     34.30 o 
  -9   0   2     2963.38     2674.89     73.19 o 
  -8   0   2      132.43      125.63     10.34 o 
  -7   0   2      152.79      135.86      7.19 o 
  -6   0   2      241.41      285.47      7.04 o 
  -5   0   2     3157.03     3635.15     53.13 o 
  -4   0   2      399.34      412.07      8.05 o 
  -3   0   2     1557.33     1597.98     43.83 o 
  -2   0   2     1567.52     1513.07     41.51 o 
   0   0   2     4367.98     4379.18    115.69 o 
   1   0   2        2.60       10.40      2.98 o 
   2   0   2     2391.82     2347.92     62.82 o 
   3   0   2     2147.25     2118.59     57.05 o 
   4   0   2      355.54      304.52     10.89 o 
   5   0   2      117.10      118.52      4.43 o 
   6   0   2      468.92      471.45      8.78 o 
   7   0   2      773.14      710.04     24.25 o 
   8   0   2       43.75       49.19      8.78 o 
   9   0   2     1844.88     1798.03     52.93 o 
  10   0   2      381.98      370.71     20.07 o 
  11   0   2       71.48       74.05     11.92 o 
  12   0   2        8.99       25.54     10.88 o 
  13   0   2        8.58       18.89     11.03 o 
  14   0   2        0.59        7.70     10.33 o 
 -15   1   2      290.08      316.90     16.54 o 
 -14   1   2        2.36        6.09      7.69 o 
 -13   1   2        5.93       10.01      7.34 o 
 -12   1   2       12.35        6.94      6.51 o 
 -11   1   2       36.39       50.07     13.06 o 
 -10   1   2      168.65      150.43      7.50 o 
  -9   1   2      143.44      105.24      6.16 o 
  -8   1   2      109.46      108.25      7.00 o 
  -7   1   2       60.24       67.04      3.81 o 
  -6   1   2      622.05      624.49      8.08 o 
  -5   1   2      942.31      949.85     10.31 o 
  -4   1   2      445.65      492.04      7.23 o 
  -3   1   2      695.12      710.14     12.51 o 
  -2   1   2     2918.93     2853.30     44.00 o 
  -1   1   2       47.96       39.12      2.31 o 
   1   1   2     5906.71     5939.42    109.41 o 
   2   1   2     3378.39     3293.12     61.71 o 
   3   1   2     1004.28     1041.93     21.08 o 
   4   1   2      427.35      431.04      7.21 o 
   5   1   2      545.40      566.48      8.94 o 
   6   1   2      549.26      602.03     10.03 o 
   7   1   2      248.63      246.40      6.20 o 
   8   1   2       47.28       47.03      4.45 o 
   9   1   2        4.52        9.68      5.09 o 
  10   1   2      162.33      151.63     10.14 o 
  11   1   2       15.98       25.80      7.07 o 
  12   1   2        3.50       -6.04      6.04 o 
  13   1   2       47.73       45.26     17.74 o 
  14   1   2        6.50        7.02      7.53 o 
 -14   2   2       19.90       19.71      7.77 o 
 -13   2   2       17.35       12.26      7.37 o 
 -12   2   2       59.26       57.95      8.66 o 
 -11   2   2      260.59      259.48      9.57 o 
 -10   2   2       42.42       49.49      5.69 o 
  -9   2   2      306.71      257.31      9.00 o 
  -8   2   2       12.11       11.80      4.09 o 
  -7   2   2       16.47       13.01      2.12 o 
  -6   2   2       38.26       27.49      2.02 o 
  -5   2   2       15.72        1.99      1.25 o 
  -4   2   2      773.66      866.81     13.05 o 
  -3   2   2     2790.95     2974.14     46.34 o 
  -2   2   2      354.91      307.75      7.00 o 
  -1   2   2     2008.97     2054.76     32.61 o 
   0   2   2      468.76      411.69     15.55 o 
   1   2   2     9044.05     9471.65    141.90 o 
   2   2   2     4713.74     4972.09     92.60 o 
   3   2   2      127.64      117.56      4.22 o 
   4   2   2       17.93       23.00      1.96 o 
   5   2   2     1154.14     1317.39     18.62 o 
   6   2   2      530.07      600.23     10.37 o 
   7   2   2      140.28      119.19      4.09 o 
   8   2   2        2.91        4.32      3.77 o 
   9   2   2      829.34      839.98     19.99 o 
  10   2   2      121.27      134.11      7.84 o 
  11   2   2      469.32      467.65     20.04 o 
  12   2   2       70.17       54.13      9.14 o 
  13   2   2      118.29      116.34     20.55 o 
  14   2   2        4.24       -5.58      7.23 o 
 -14   3   2       50.44       67.22      9.86 o 
 -13   3   2       11.94       12.00      7.51 o 
 -12   3   2       25.17       21.89      5.48 o 
 -11   3   2       78.75       75.58      6.57 o 
 -10   3   2        0.47        1.64      4.30 o 
  -9   3   2       18.90       23.95      9.48 o 
  -8   3   2      118.08      121.19      8.00 o 
  -7   3   2        4.64       -0.42      2.05 o 
  -6   3   2       21.01       31.84      4.12 o 
  -5   3   2      509.78      580.33      9.45 o 
  -4   3   2        0.02        0.32      1.22 o 
  -3   3   2      986.78     1047.06     17.99 o 
  -2   3   2      169.65      185.01     10.48 o 
  -1   3   2      129.91      126.90      5.68 o 
   0   3   2      840.22      880.40     15.78 o 
   1   3   2     4515.98     4578.58     59.73 o 
   2   3   2        3.70        4.70      1.62 o 
   3   3   2      272.89      269.61      5.66 o 
   4   3   2      413.09      434.75      7.02 o 
   5   3   2      380.56      378.41      6.54 o 
   6   3   2      619.40      639.31     13.00 o 
   7   3   2       13.54       23.64      2.99 o 
   8   3   2        4.23       10.38      6.03 o 
   9   3   2      633.97      649.27     17.63 o 
  10   3   2       18.58       19.41      5.88 o 
  11   3   2       24.33       34.14      9.83 o 
  12   3   2       79.35       57.49     11.73 o 
  13   3   2       10.69       12.59     10.64 o 
  14   3   2       34.07       32.65     11.89 o 
 -14   4   2       35.21       24.90     12.24 o 
 -13   4   2       24.99       21.64     11.07 o 
 -12   4   2        0.55       -4.83      6.06 o 
 -11   4   2       89.81       99.92      8.90 o 
 -10   4   2       76.71       82.28      8.19 o 
  -9   4   2      329.70      334.06     12.62 o 
  -8   4   2      875.76      854.25     14.98 o 
  -7   4   2       47.40       41.39      3.19 o 
  -6   4   2      183.36      187.71      4.40 o 
  -5   4   2       18.28       13.17      1.91 o 
  -4   4   2      312.26      312.06      5.75 o 
  -3   4   2      772.09      823.54     16.04 o 
  -2   4   2      346.11      370.99     11.67 o 
  -1   4   2      379.50      428.69     11.08 o 
   0   4   2       79.90       30.80      3.20 o 
   1   4   2       30.05       28.79      2.98 o 
   2   4   2     2589.18     2712.36     32.63 o 
   3   4   2       58.34       63.26      2.70 o 
   4   4   2      625.25      624.88      9.33 o 
   5   4   2      255.83      261.83      5.56 o 
   6   4   2      760.33      670.12     13.89 o 
   7   4   2       87.69       69.01     11.67 o 
   8   4   2        8.77       10.19      3.51 o 
   9   4   2     1023.64      968.25     25.92 o 
  10   4   2       21.44        9.52      5.65 o 
  11   4   2       15.89       16.31      7.97 o 
  12   4   2        6.27       18.07     10.08 o 
  13   4   2        0.09       15.14     10.56 o 
  14   4   2       56.75       76.39     14.54 o 
 -14   5   2        0.16       -5.93      9.95 o 
 -13   5   2      196.11      227.93     12.82 o 
 -12   5   2        2.50        2.73     13.44 o 
 -11   5   2       88.15      110.39     12.88 o 
 -10   5   2       48.18       35.73      6.62 o 
  -9   5   2      414.65      400.55     14.40 o 
  -8   5   2      722.11      661.65     11.55 o 
  -7   5   2     1106.61     1037.52     15.42 o 
  -6   5   2     1555.67     1537.03     22.53 o 
  -5   5   2        0.69        2.40      1.67 o 
  -4   5   2        0.29        2.14      1.86 o 
  -3   5   2      960.63     1106.17     19.47 o 
  -2   5   2     2382.74     2606.90     51.67 o 
  -1   5   2       84.95       52.33      4.28 o 
   0   5   2      533.21      583.45     10.37 o 
   2   5   2     2404.92     2613.10     84.31 o 
   3   5   2      622.12      649.72     10.73 o 
   4   5   2      143.81      162.97      3.51 o 
   5   5   2       68.46       78.78      3.35 o 
   6   5   2      264.11      249.31      6.99 o 
   7   5   2        2.07       -1.86      2.69 o 
   8   5   2     1098.79     1006.19     25.00 o 
   9   5   2       93.48      106.23     15.95 o 
  10   5   2        0.35        9.33     11.71 o 
  11   5   2       83.49      103.69     10.18 o 
  12   5   2        8.03       12.73      7.05 o 
  13   5   2       22.27       20.93     11.37 o 
  14   5   2       75.26       79.15     14.78 o 
 -14   6   2       61.27       65.97      9.28 o 
 -13   6   2       10.02       16.05      9.12 o 
 -12   6   2      122.69      141.68     10.66 o 
 -11   6   2      103.10       91.72      8.54 o 
 -10   6   2       24.38       14.58      5.83 o 
  -9   6   2       25.86       19.51      5.65 o 
  -8   6   2       80.81       76.15      4.44 o 
  -7   6   2      713.77      799.45     12.88 o 
  -6   6   2      700.84      681.70     12.02 o 
  -5   6   2      193.59      182.54      5.61 o 
  -4   6   2       61.37       73.19      6.02 o 
  -3   6   2      862.52      998.48     16.20 o 
  -2   6   2      723.28      799.76     13.64 o 
  -1   6   2     1080.65     1242.99     19.24 o 
   0   6   2       31.63       50.90      3.35 o 
   1   6   2      514.59      576.01     12.21 o 
   2   6   2      526.96      520.47     10.07 o 
   3   6   2      553.74      551.05      9.39 o 
   4   6   2       14.69       29.02      2.80 o 
   5   6   2      101.61      112.93      4.09 o 
   6   6   2       52.44       59.30      6.27 o 
   7   6   2      308.56      305.50      8.28 o 
   8   6   2       27.82       31.16      3.95 o 
   9   6   2        6.84       13.49      6.77 o 
  10   6   2        3.12       -0.27      5.52 o 
  11   6   2        9.56        6.43      6.22 o 
  12   6   2       16.62       18.08      7.26 o 
  13   6   2       43.32       43.65     10.92 o 
  14   6   2        1.54       -1.96     11.21 o 
 -13   7   2        0.54       -5.41     10.08 o 
 -12   7   2        8.94        8.53     10.54 o 
 -11   7   2        0.01        1.99      5.70 o 
 -10   7   2        3.98       10.63      5.42 o 
  -9   7   2       14.94        8.50      4.73 o 
  -8   7   2       28.57       25.09      4.02 o 
  -7   7   2      720.03      664.40     15.65 o 
  -6   7   2       77.60       64.22      5.53 o 
  -5   7   2      601.75      590.08     10.09 o 
  -4   7   2       61.90       97.53      4.76 o 
  -3   7   2       10.65       13.90      2.52 o 
  -2   7   2      235.16      206.04      6.12 o 
  -1   7   2     1992.76     2011.11     29.44 o 
   0   7   2      414.11      430.96      9.36 o 
   1   7   2        2.27        3.04      1.84 o 
   2   7   2       17.22       41.40      3.81 o 
   3   7   2     1840.08     1951.54     28.77 o 
   4   7   2      307.54      357.75      7.49 o 
   5   7   2       76.67       82.47      3.48 o 
   6   7   2      174.49      161.66      5.89 o 
   7   7   2       33.64       37.90      4.15 o 
   8   7   2      182.89      191.40      7.06 o 
   9   7   2      107.84      110.61      6.98 o 
  10   7   2      399.25      419.19     17.55 o 
  11   7   2      134.61      154.81     10.75 o 
  12   7   2        0.12        0.40      6.70 o 
  13   7   2        0.13        5.95      7.33 o 
 -13   8   2      226.10      237.30     20.54 o 
 -12   8   2       90.03       84.50     14.64 o 
 -11   8   2       19.15       19.47     10.82 o 
 -10   8   2        1.76        0.28      9.39 o 
  -9   8   2      134.35      136.02      7.59 o 
  -8   8   2       62.77       66.63      5.39 o 
  -7   8   2       65.85       55.75      6.31 o 
  -6   8   2        0.28       -0.31      3.36 o 
  -5   8   2      446.72      436.87     26.22 o 
  -4   8   2      343.09      318.23      8.36 o 
  -3   8   2      347.30      334.56     11.90 o 
  -2   8   2       38.02       45.62      5.81 o 
  -1   8   2      209.45      219.00      6.84 o 
   0   8   2       48.24       35.48      3.78 o 
   1   8   2      115.19      119.61      6.82 o 
   2   8   2        1.12        0.52      1.59 o 
   3   8   2       54.80       57.33      4.30 o 
   4   8   2       34.45       38.75      3.79 o 
   5   8   2      457.75      392.13      8.33 o 
   6   8   2      233.10      208.43     11.22 o 
   7   8   2       11.82       11.31      6.93 o 
   8   8   2       32.46       31.70      5.06 o 
   9   8   2       77.70       61.57      7.91 o 
  10   8   2        3.79       10.70      9.81 o 
  11   8   2       14.40        9.55     10.22 o 
  12   8   2        1.63       -9.37      9.37 o 
  13   8   2      104.18       73.03     13.44 o 
 -13   9   2       20.86        6.86     12.13 o 
 -12   9   2       99.81      119.84     16.34 o 
 -11   9   2       35.70       57.24     13.33 o 
 -10   9   2        1.80       -1.67     10.33 o 
  -9   9   2       47.95       48.33      5.39 o 
  -8   9   2       26.10       18.88      4.11 o 
  -7   9   2       31.04       24.47      4.72 o 
  -6   9   2       55.52       59.14      5.72 o 
  -5   9   2       67.74       56.78      5.95 o 
  -4   9   2        1.34        4.06      2.70 o 
  -3   9   2       27.50       31.43      4.07 o 
  -1   9   2      156.43      154.43      6.31 o 
   0   9   2      233.14      203.15      7.23 o 
   1   9   2        4.77        0.14      2.18 o 
   2   9   2       80.50       75.15      6.67 o 
   3   9   2      134.76      135.04      6.05 o 
   4   9   2      253.90      217.87      7.88 o 
   5   9   2       21.19       18.56      3.33 o 
   6   9   2      775.32      660.10     39.47 o 
   7   9   2        1.38        0.82      3.78 o 
   8   9   2      230.86      232.04      9.91 o 
   9   9   2       11.81        3.95      5.46 o 
  10   9   2       14.19       16.68     10.40 o 
  11   9   2       36.10       54.10     13.07 o 
  12   9   2      157.36      182.10     18.41 o 
  13   9   2       27.45       36.24     12.33 o 
 -12  10   2       46.38       54.51     13.67 o 
 -11  10   2        6.13        8.53     12.12 o 
 -10  10   2       41.79       53.88     13.63 o 
  -9  10   2       76.01       86.77      6.91 o 
  -8  10   2       14.65       18.56      4.51 o 
  -7  10   2        0.71        1.02      3.96 o 
  -6  10   2      270.48      236.71     16.09 o 
  -5  10   2        6.94       11.47      4.35 o 
  -4  10   2        0.64       -1.78      2.58 o 
  -3  10   2       17.66       18.14      3.38 o 
  -2  10   2       54.68       49.98      4.41 o 
  -1  10   2      120.71      119.28      6.39 o 
   0  10   2      140.21      128.21      7.10 o 
   1  10   2      970.51      892.39     17.13 o 
   2  10   2       34.91       30.21      3.70 o 
   3  10   2      197.81      195.32      7.30 o 
   4  10   2        0.11       -0.65      2.38 o 
   5  10   2       18.50       28.07      3.89 o 
   6  10   2        8.26       12.47      7.66 o 
   7  10   2        5.29        3.89      3.96 o 
   8  10   2       52.29       53.02      6.53 o 
   9  10   2       59.46       68.46      7.22 o 
  10  10   2       79.80       70.57     13.60 o 
  11  10   2        1.61       -3.12     10.62 o 
  12  10   2        2.56       -2.32     11.02 o 
 -12  11   2        0.09        0.96     11.42 o 
 -11  11   2      237.40      248.03     22.41 o 
 -10  11   2        7.93        4.77     11.52 o 
  -9  11   2      331.86      346.00     11.57 o 
  -8  11   2      161.34      196.94     10.21 o 
  -7  11   2       43.66       43.69      7.56 o 
  -6  11   2       12.58       12.81      5.41 o 
  -5  11   2       80.27       76.68      6.87 o 
  -4  11   2      157.53      120.34      6.82 o 
  -3  11   2      134.82      113.57      6.60 o 
  -2  11   2     1564.42     1529.53     26.15 o 
  -1  11   2      119.29      108.77      6.71 o 
   0  11   2      476.22      460.59     15.19 o 
   1  11   2      145.84      152.39      7.59 o 
   2  11   2      127.14      152.56      7.59 o 
   3  11   2      157.15      153.01      7.41 o 
   4  11   2      289.35      235.15      7.43 o 
   5  11   2       18.07       15.97      5.47 o 
   6  11   2       17.02       21.67      6.13 o 
   7  11   2       79.81       92.21     10.04 o 
   8  11   2      425.14      419.41     19.09 o 
   9  11   2        0.34        4.90      6.31 o 
  10  11   2        0.61        6.10     10.41 o 
  11  11   2        1.10       -0.56     11.19 o 
 -11  12   2       88.16       95.11     16.81 o 
 -10  12   2        2.91       16.50      7.41 o 
  -9  12   2      101.65       98.37      7.75 o 
  -8  12   2      138.79      148.31     11.28 o 
  -7  12   2        6.58        9.81      7.77 o 
  -6  12   2       10.31        5.58      6.54 o 
  -5  12   2       56.69       51.20      7.95 o 
  -4  12   2      142.17      137.49     10.01 o 
  -3  12   2       30.27       21.42      5.26 o 
  -2  12   2      123.03       93.73      6.46 o 
  -1  12   2      174.10      178.86      8.29 o 
   0  12   2      353.64      318.50     11.75 o 
   1  12   2       73.97       55.19      6.02 o 
   2  12   2      830.82      768.30     16.73 o 
   3  12   2       36.70       35.98      4.77 o 
   4  12   2        2.20        2.37      2.76 o 
   5  12   2       33.67       25.19      6.62 o 
   6  12   2        3.72        2.94      5.27 o 
   7  12   2       10.52        5.56      5.66 o 
   8  12   2       14.08        9.48      5.27 o 
   9  12   2        4.69        7.99      5.25 o 
  10  12   2       13.15        4.59      6.95 o 
  11  12   2      138.50      130.72     18.49 o 
 -10  13   2       10.58       -3.31      6.61 o 
  -9  13   2      144.08      118.07      8.69 o 
  -8  13   2        0.46        7.00      5.09 o 
  -7  13   2       41.72       44.75      7.40 o 
  -6  13   2       73.78       86.85     10.38 o 
  -5  13   2        5.44        3.31      5.42 o 
  -4  13   2       28.11       25.95      4.50 o 
  -3  13   2      116.17      123.81      8.74 o 
  -2  13   2       37.69       42.94      6.87 o 
  -1  13   2       49.22       51.34      5.40 o 
   0  13   2        6.91        4.64      3.12 o 
   1  13   2       30.48       22.62      4.32 o 
   2  13   2      212.71      195.12      9.50 o 
   3  13   2      232.34      234.07      8.21 o 
   4  13   2        0.69       -0.94      2.96 o 
   5  13   2      106.32       86.96     22.21 o 
   6  13   2       69.65       75.20      9.77 o 
   7  13   2        0.88        1.01      5.92 o 
   8  13   2        6.99        7.13      5.32 o 
   9  13   2        9.06        5.84      5.61 o 
  10  13   2        4.70        1.91     15.12 o 
  -9  14   2        6.58       12.44      6.13 o 
  -8  14   2        0.24        8.26      5.68 o 
  -7  14   2        5.27        7.22      5.32 o 
  -6  14   2        1.56        5.70      6.10 o 
  -5  14   2       42.87       29.81     12.19 o 
  -4  14   2        0.26       -0.13      4.11 o 
  -3  14   2        0.00        0.92      3.43 o 
  -2  14   2        5.89        2.75      3.60 o 
  -1  14   2       12.68        8.55      3.96 o 
   0  14   2       38.40       48.92      5.65 o 
   1  14   2        4.16        5.19      3.82 o 
   2  14   2        1.03        2.11      3.32 o 
   3  14   2       17.76       24.24      4.48 o 
   4  14   2       21.24       15.77      6.43 o 
   5  14   2      187.87      184.84     18.12 o 
   6  14   2       31.47       23.75      7.57 o 
   7  14   2        6.58       -3.16      5.80 o 
   8  14   2        7.48       14.18      6.15 o 
   9  14   2        0.01       -5.33      5.38 o 
  -8  15   2       46.22       53.52     13.98 o 
  -7  15   2       85.67       80.38      9.33 o 
  -6  15   2        0.81        4.73      5.33 o 
  -5  15   2        4.33        2.58      6.24 o 
  -4  15   2      254.30      262.93     20.39 o 
  -3  15   2       16.18       16.53      4.58 o 
  -2  15   2      137.83      137.84      8.95 o 
  -1  15   2        2.79        4.49      3.99 o 
   0  15   2        4.55       -1.84      3.74 o 
   1  15   2       30.24       34.76      5.35 o 
   2  15   2       26.66       34.92      4.94 o 
   3  15   2       29.19       30.36      6.36 o 
   4  15   2      144.02      145.90     13.67 o 
   5  15   2       10.60        4.08     12.01 o 
   6  15   2        5.00       15.12      7.20 o 
   7  15   2       15.16        4.46      7.08 o 
   8  15   2      122.92      115.15     17.71 o 
  -7  16   2       24.90       21.50     11.38 o 
  -6  16   2       52.27       74.16     15.68 o 
  -5  16   2       71.36       53.94     10.12 o 
  -4  16   2        0.60        5.76      6.21 o 
  -3  16   2       85.22       83.22     12.93 o 
  -2  16   2        0.70        1.00      4.08 o 
  -1  16   2       26.00       20.72      5.17 o 
   0  16   2      121.36      127.71      9.01 o 
   1  16   2      125.53      133.73      8.29 o 
   2  16   2       42.53       54.12      5.81 o 
   3  16   2        1.43        6.85      4.04 o 
   4  16   2        1.96       -3.73      7.06 o 
   5  16   2       38.96       37.86     18.54 o 
   6  16   2       43.61       46.80     13.91 o 
   7  16   2      160.38      170.78     21.80 o 
  -6  17   2       10.85       16.80     11.98 o 
  -5  17   2      140.28      160.91     21.96 o 
  -4  17   2        5.43       20.41     10.42 o 
  -3  17   2       17.46       23.49      6.66 o 
  -2  17   2        2.36        1.71      4.23 o 
  -1  17   2       14.59       24.29      5.12 o 
   0  17   2      332.73      400.42     12.87 o 
   1  17   2       26.01       26.14      5.13 o 
   2  17   2        2.42        9.26      4.44 o 
   3  17   2        0.22        3.64      6.07 o 
   4  17   2        0.36        0.96      8.74 o 
   5  17   2       71.66       68.53     15.80 o 
  -3  18   2        0.32       -9.26      9.26 o 
  -2  18   2       90.51       79.17     11.57 o 
  -1  18   2       78.12       92.59     11.71 o 
   0  18   2        9.10       12.97      7.50 o 
   1  18   2        2.24        4.23     10.16 o 
   2  18   2        1.43        0.23      6.66 o 
   3  18   2      155.73      203.87     24.63 o 
 -15   1   3        2.24        3.10      7.98 o 
 -14   1   3       51.96       56.43      9.65 o 
 -13   1   3        2.14        7.17     15.21 o 
 -12   1   3      100.63       86.44     10.10 o 
 -11   1   3      171.51      157.07     10.74 o 
 -10   1   3      118.99       97.81      6.30 o 
  -9   1   3        6.36        5.09      4.01 o 
  -8   1   3      580.35      541.68     12.50 o 
  -7   1   3      413.18      430.81      7.45 o 
  -6   1   3      259.58      236.21      4.72 o 
  -5   1   3     1241.87     1415.35     17.50 o 
  -4   1   3      187.76      210.52      4.43 o 
  -3   1   3      539.87      580.34     10.83 o 
  -2   1   3      287.31      288.96      8.62 o 
  -1   1   3     9005.15     8981.29    165.29 o 
   1   1   3    37793.90    39177.88    720.17 o 
   2   1   3     3440.43     3437.40     65.15 o 
   3   1   3     2091.23     2225.61     43.27 o 
   4   1   3        9.69       11.49      2.13 o 
   5   1   3      285.06      342.27      5.97 o 
   6   1   3        2.42        2.79      1.50 o 
   7   1   3       41.17       39.96      4.04 o 
   8   1   3      275.73      273.97      8.04 o 
   9   1   3      111.44      115.20      9.96 o 
  10   1   3        1.63        3.79      9.52 o 
  11   1   3      211.39      250.86     12.88 o 
  12   1   3        6.50        7.85      6.90 o 
  13   1   3        4.67       13.65      7.52 o 
  14   1   3        8.06       -0.41      7.52 o 
 -14   2   3       10.88       10.11      7.74 o 
 -13   2   3        2.27        2.45      6.99 o 
 -12   2   3       40.18       34.82      7.56 o 
 -11   2   3       18.72       12.36      4.82 o 
 -10   2   3      253.72      246.23      9.39 o 
  -9   2   3       52.77       50.73      5.26 o 
  -8   2   3      434.04      389.30     10.63 o 
  -7   2   3      398.32      374.10      8.00 o 
  -6   2   3      469.61      524.96      7.59 o 
  -5   2   3      553.40      564.20      8.52 o 
  -4   2   3      555.94      597.10      9.81 o 
  -3   2   3        2.33        1.41      1.18 o 
  -2   2   3      566.23      581.37     11.47 o 
  -1   2   3     3986.93     3655.84    240.30 o 
   0   2   3      282.16      270.28      8.26 o 
   1   2   3     1412.20     1409.15     28.90 o 
   2   2   3     6568.05     6941.14    102.61 o 
   3   2   3     1555.07     1678.94     22.96 o 
   4   2   3      369.41      371.81      7.15 o 
   5   2   3      288.94      288.78      5.65 o 
   6   2   3      142.03      148.89      4.11 o 
   7   2   3      318.47      332.45      7.55 o 
   8   2   3       26.69       37.39      5.61 o 
   9   2   3      134.44      128.93      7.71 o 
  10   2   3       79.37       85.75     12.12 o 
  11   2   3       49.55       50.77     10.96 o 
  12   2   3       20.12       29.90     10.58 o 
  13   2   3        0.01       -6.61      6.61 o 
  14   2   3       49.54       51.69     10.43 o 
 -14   3   3        3.95        2.16      7.86 o 
 -13   3   3       78.42       70.33     16.00 o 
 -12   3   3      163.60      169.59     11.59 o 
 -11   3   3        1.86        6.39      4.76 o 
 -10   3   3        4.59        4.11      5.64 o 
  -9   3   3      374.80      364.79     10.76 o 
  -8   3   3        1.20        2.54      3.06 o 
  -7   3   3      226.70      226.77      5.84 o 
  -6   3   3       62.61       61.23      2.59 o 
  -5   3   3      773.08      812.92     10.63 o 
  -4   3   3     2112.11     2300.37     25.30 o 
  -3   3   3     1239.70     1287.78     23.63 o 
  -2   3   3       47.58       66.56      3.76 o 
  -1   3   3      383.30      360.94      8.21 o 
   0   3   3     3283.34     3222.82     42.26 o 
   1   3   3       76.56       78.97      3.18 o 
   2   3   3      462.68      465.54     16.17 o 
   3   3   3     2923.64     3310.05     51.03 o 
   4   3   3       92.42       85.72      3.78 o 
   5   3   3      317.56      418.32      8.56 o 
   6   3   3      313.41      303.89      8.37 o 
   7   3   3      123.14      141.89      5.37 o 
   8   3   3       71.86       79.29      7.05 o 
   9   3   3      307.58      302.83     17.85 o 
  10   3   3      236.14      216.44     10.65 o 
  11   3   3        2.31        4.83      8.43 o 
  12   3   3        1.75       -6.50      9.01 o 
  13   3   3        4.97        1.27      9.35 o 
  14   3   3       10.62       20.66     11.80 o 
 -14   4   3        9.87        5.29      7.83 o 
 -13   4   3       38.93       43.19      7.94 o 
 -12   4   3        1.06       19.96      6.87 o 
 -11   4   3        0.40        0.34      5.80 o 
 -10   4   3       20.45       22.40      6.19 o 
  -9   4   3        7.16       -0.79      6.43 o 
  -8   4   3      108.68       90.15      5.16 o 
  -7   4   3      317.91      274.57      7.41 o 
  -6   4   3      448.13      440.07      7.27 o 
  -5   4   3        7.68       13.46      1.89 o 
  -4   4   3      152.15      157.88      3.84 o 
  -3   4   3       69.54       83.71      3.56 o 
  -2   4   3      649.75      793.78     17.18 o 
  -1   4   3        0.00       -0.47      0.77 o 
   2   4   3     1120.30     1212.86     14.42 o 
   3   4   3       35.36       39.56      2.03 o 
   4   4   3      892.84      936.84     11.68 o 
   5   4   3       89.72      101.55      3.88 o 
   6   4   3       35.65       23.57     10.98 o 
   7   4   3        2.47        2.28      2.70 o 
   8   4   3     1238.16     1277.99     22.95 o 
   9   4   3        4.55        1.76      5.08 o 
  10   4   3       25.34       22.31      6.09 o 
  11   4   3       18.92       19.34      5.92 o 
  12   4   3        1.59       15.26     10.00 o 
  13   4   3        0.92       -7.78      9.35 o 
  14   4   3        3.35        2.49     10.78 o 
 -14   5   3        6.58      -10.08     10.08 o 
 -13   5   3        8.02        3.84      8.95 o 
 -12   5   3        1.30       -6.22      6.22 o 
 -11   5   3        3.22        5.78      6.08 o 
 -10   5   3       38.99       53.48      7.09 o 
  -9   5   3       47.52       42.00     10.23 o 
  -8   5   3       19.24       13.04      5.02 o 
  -7   5   3       62.32       42.49      3.45 o 
  -6   5   3      320.19      327.70      6.29 o 
  -5   5   3      618.89      672.21     11.16 o 
  -4   5   3      581.33      611.01      9.85 o 
  -3   5   3      572.49      582.41     11.09 o 
  -2   5   3        2.53        2.20      1.67 o 
  -1   5   3       86.26      106.62      6.36 o 
   0   5   3     1025.41     1080.78     17.18 o 
   1   5   3      524.88      522.19     11.35 o 
   2   5   3      262.93      282.81      6.05 o 
   3   5   3      862.51      864.14     12.20 o 
   4   5   3      137.55      122.67      4.06 o 
   5   5   3       46.76       66.87      2.93 o 
   6   5   3      167.16      150.49      5.72 o 
   7   5   3      278.08      257.94      7.58 o 
   8   5   3      182.04      177.42      6.71 o 
   9   5   3        7.53        4.65      5.39 o 
  10   5   3      121.73       98.53      8.56 o 
  11   5   3       13.52       11.31      6.32 o 
  12   5   3        0.04       10.65     11.43 o 
  13   5   3       15.91        8.14     10.94 o 
  14   5   3        7.68       16.88     11.59 o 
 -14   6   3        0.08       -7.72     11.99 o 
 -13   6   3        9.80        5.30      9.77 o 
 -12   6   3        4.39        2.54      6.45 o 
 -11   6   3        1.43       -1.98      7.19 o 
 -10   6   3       58.31       59.43     11.29 o 
  -9   6   3       28.37       10.86      5.26 o 
  -8   6   3      313.38      313.40      8.05 o 
  -7   6   3      861.28      809.04     14.81 o 
  -6   6   3      473.87      454.54      8.29 o 
  -5   6   3      593.05      562.91     10.11 o 
  -4   6   3       66.69       74.77      3.38 o 
  -3   6   3      782.55      827.22     14.27 o 
  -2   6   3      526.22      534.81     10.45 o 
  -1   6   3       52.04       63.93      3.82 o 
   0   6   3     1192.76     1305.55     18.32 o 
   1   6   3        2.33        8.36      2.10 o 
   2   6   3        4.97        3.64      2.51 o 
   3   6   3        2.89        4.36      1.84 o 
   4   6   3        1.37       -0.13      1.48 o 
   5   6   3       95.09       89.27      3.45 o 
   6   6   3       84.42       84.64      4.87 o 
   7   6   3        3.37        1.55      3.01 o 
   8   6   3        1.36        0.62      2.91 o 
   9   6   3      144.42      153.39      9.87 o 
  10   6   3        6.39        5.34      5.88 o 
  11   6   3       44.55       54.35      7.87 o 
  12   6   3        3.28       -1.11      7.74 o 
  13   6   3      124.50      138.48     16.37 o 
 -13   7   3        2.19       18.58     11.50 o 
 -12   7   3        3.60       -1.46     10.24 o 
 -11   7   3        3.73       -1.18      9.14 o 
 -10   7   3        6.95        9.20      8.59 o 
  -9   7   3       48.81       38.68     10.71 o 
  -8   7   3       88.87       74.93      7.21 o 
  -7   7   3       64.44       46.25      4.74 o 
  -6   7   3      218.71      197.11      7.17 o 
  -5   7   3      298.26      294.49      7.38 o 
  -4   7   3      236.27      229.24      6.66 o 
  -3   7   3        9.26        5.69      3.12 o 
  -2   7   3      207.58      245.13      6.95 o 
  -1   7   3      466.77      442.50      9.72 o 
   0   7   3      890.28      998.30     16.95 o 
   1   7   3      117.70      145.14      4.85 o 
   2   7   3       58.18       61.70      3.62 o 
   3   7   3       40.55       24.84      2.72 o 
   4   7   3        1.56        2.49      1.80 o 
   5   7   3      972.08     1020.84     12.36 o 
   6   7   3      135.24      136.69      8.53 o 
   7   7   3      124.84      110.59      5.61 o 
   8   7   3       22.07       30.38      3.98 o 
   9   7   3      671.78      604.35     19.38 o 
  10   7   3        4.06        6.16      5.98 o 
  11   7   3        7.62       -2.97     10.16 o 
  12   7   3       29.72       29.75      7.73 o 
  13   7   3       68.25       76.85      9.36 o 
 -13   8   3       93.39      103.61     16.30 o 
 -12   8   3        0.94        0.37     11.48 o 
 -11   8   3        0.39       -2.56     10.05 o 
 -10   8   3       31.80       22.08     10.68 o 
  -9   8   3       62.37       59.08      5.49 o 
  -8   8   3       30.21       35.96      5.47 o 
  -7   8   3      744.39      681.65     14.52 o 
  -6   8   3      230.08      192.85      7.90 o 
  -5   8   3     1307.91     1224.04     17.86 o 
  -4   8   3      627.69      625.33     12.68 o 
  -3   8   3      276.78      298.63      8.14 o 
  -2   8   3       75.88       71.60      6.75 o 
  -1   8   3      301.84      284.62      7.92 o 
   0   8   3       34.56       36.44      3.61 o 
   1   8   3      175.97      180.29      7.14 o 
   2   8   3       56.65       46.67      5.32 o 
   3   8   3      348.98      348.58      7.95 o 
   4   8   3     1639.61     1639.41     22.98 o 
   5   8   3      144.26      130.79      4.72 o 
   6   8   3       21.01       17.90      4.96 o 
   7   8   3        4.41       -1.29      3.60 o 
   8   8   3       49.88       42.87      4.30 o 
   9   8   3       26.23       33.64      4.99 o 
  10   8   3      412.48      439.81     19.19 o 
  11   8   3        1.07       -1.24      6.19 o 
  12   8   3        0.03       -9.15      9.15 o 
  13   8   3        1.24       -2.58     10.49 o 
 -13   9   3        4.85       15.80     12.32 o 
 -12   9   3       43.60       66.23     14.10 o 
 -11   9   3       92.33       83.64     14.45 o 
 -10   9   3       22.01        7.12     10.62 o 
  -9   9   3       12.87        9.37      4.00 o 
  -8   9   3        0.39        1.19      3.81 o 
  -7   9   3       22.14       18.49      4.03 o 
  -6   9   3        0.17        1.49      2.92 o 
  -5   9   3       63.59       60.43      7.24 o 
  -4   9   3      630.18      631.32     13.27 o 
  -3   9   3      538.10      497.74     11.52 o 
  -2   9   3       35.53       19.55      9.46 o 
  -1   9   3       90.40      102.29      5.70 o 
   0   9   3       29.63       28.37      3.54 o 
   1   9   3      350.67      335.75      9.15 o 
   2   9   3       31.19       29.12      3.00 o 
   3   9   3       72.74       76.35      4.52 o 
   4   9   3      265.87      276.24      7.45 o 
   5   9   3     1134.56     1031.81     16.47 o 
   6   9   3       76.57       70.63      7.92 o 
   7   9   3        1.45        6.75      4.18 o 
   8   9   3        6.24        7.36      4.40 o 
   9   9   3        0.14        5.19      5.22 o 
  10   9   3        0.57       -0.47      9.82 o 
  11   9   3      155.54      180.48     18.24 o 
  12   9   3       56.14       33.14     12.43 o 
 -12  10   3       36.11       41.87     13.48 o 
 -11  10   3      211.49      207.79     20.24 o 
 -10  10   3      137.85      152.65     17.74 o 
  -9  10   3       14.77       11.65      4.30 o 
  -8  10   3       34.44       32.64      4.77 o 
  -7  10   3      124.14      115.73      7.15 o 
  -6  10   3      243.02      235.72     10.32 o 
  -5  10   3       23.24       24.69      5.69 o 
  -4  10   3      398.72      384.86     19.55 o 
  -3  10   3      775.22      706.97     14.82 o 
  -2  10   3      247.08      250.92      8.17 o 
  -1  10   3      133.48      113.57      6.40 o 
   0  10   3     2398.44     2255.24     34.74 o 
   1  10   3      124.73      103.17      6.81 o 
   2  10   3       11.35       10.76      3.64 o 
   3  10   3       36.17       43.47      3.79 o 
   4  10   3      776.19      639.02     12.42 o 
   5  10   3       11.89        2.77      4.64 o 
   6  10   3       55.63       29.19      6.38 o 
   7  10   3       15.86        7.89      5.40 o 
   8  10   3       61.27       51.76      6.32 o 
   9  10   3      313.30      309.56     12.42 o 
  10  10   3       74.23       64.26     13.68 o 
  11  10   3        6.73        2.62     10.40 o 
  12  10   3        8.58       17.84     11.87 o 
 -12  11   3       30.21       52.64     14.27 o 
 -11  11   3        0.15      -10.82     10.82 o 
 -10  11   3       83.88       95.16     15.54 o 
  -9  11   3        9.74       11.71      4.69 o 
  -8  11   3        1.51       -0.03      3.86 o 
  -7  11   3      206.36      193.00     16.57 o 
  -6  11   3       19.82       19.62      4.85 o 
  -5  11   3       28.08       27.54      5.07 o 
  -4  11   3        3.64        1.62      3.05 o 
  -3  11   3      306.78      278.94      9.08 o 
  -2  11   3       64.97       63.40      5.29 o 
  -1  11   3      314.52      314.89      9.69 o 
   0  11   3      232.24      210.18      7.96 o 
   1  11   3      547.56      476.10     12.17 o 
   2  11   3       11.37       10.21      2.96 o 
   3  11   3       23.48       21.20      3.54 o 
   4  11   3       64.23       73.94      4.93 o 
   5  11   3       11.15        8.27      5.04 o 
   6  11   3        0.98        3.23      4.93 o 
   7  11   3       32.92       28.00      9.63 o 
   8  11   3       71.61       81.39     10.45 o 
   9  11   3       35.63       31.39      6.10 o 
  10  11   3       24.67       24.61     12.09 o 
  11  11   3       18.65       -3.60     10.93 o 
 -11  12   3      100.78       80.19     16.10 o 
 -10  12   3       22.06       24.01      7.74 o 
  -9  12   3      168.25      205.03     10.46 o 
  -8  12   3        3.94        1.55      4.73 o 
  -7  12   3      198.79      204.56     12.22 o 
  -6  12   3       23.21       25.73      5.46 o 
  -5  12   3        1.55        4.88      4.08 o 
  -4  12   3       35.22       21.87      4.03 o 
  -3  12   3        0.53        0.12      3.03 o 
  -2  12   3       98.03       88.07      6.28 o 
  -1  12   3      166.65      160.96      8.87 o 
   0  12   3      548.13      487.28     17.36 o 
   1  12   3        0.96       -2.42      2.49 o 
   2  12   3      333.67      318.19      9.21 o 
   3  12   3       10.48        7.28      3.05 o 
   4  12   3       75.03       67.21      5.05 o 
   5  12   3       54.61       48.98      8.12 o 
   6  12   3       14.63        8.69     16.36 o 
   7  12   3       28.23       21.97      6.81 o 
   8  12   3       14.31       15.03      5.71 o 
   9  12   3       53.58       77.20     16.29 o 
  10  12   3        4.96        3.41      6.98 o 
  11  12   3       26.08       31.57     13.43 o 
 -10  13   3       64.36       66.83     18.08 o 
  -9  13   3        5.99        9.80      4.96 o 
  -8  13   3        1.21        6.22      5.11 o 
  -7  13   3       51.95       64.57      8.02 o 
  -6  13   3       38.97       40.05      6.69 o 
  -5  13   3       53.79       41.17      6.54 o 
  -4  13   3        7.42        6.69      3.67 o 
  -3  13   3       69.47       64.45      5.97 o 
  -2  13   3        0.12        1.48      3.53 o 
  -1  13   3       31.94       28.88      7.65 o 
   0  13   3       11.08       10.88      3.80 o 
   1  13   3       60.35       46.10      4.84 o 
   2  13   3      126.95      130.61      7.13 o 
   3  13   3      365.08      359.85     10.22 o 
   4  13   3       50.64       56.02      5.02 o 
   5  13   3       46.41       47.50      8.42 o 
   6  13   3       68.53       63.59      9.69 o 
   7  13   3       46.31       34.59      8.00 o 
   8  13   3       15.19       24.46      6.29 o 
   9  13   3      155.14      161.34     11.30 o 
  10  13   3        0.47       -2.68      6.89 o 
  -9  14   3       13.54       12.23      6.11 o 
  -8  14   3      138.81      147.43     15.16 o 
  -7  14   3       71.11       69.16      8.55 o 
  -6  14   3       51.67       54.84      7.60 o 
  -5  14   3        1.83        0.42      7.76 o 
  -4  14   3        8.37        8.19      4.21 o 
  -3  14   3       15.66       25.40      4.33 o 
  -2  14   3        0.82        1.47      3.10 o 
  -1  14   3        1.96        3.45      3.22 o 
   0  14   3       40.88       42.62      5.68 o 
   1  14   3       37.73       37.99      4.75 o 
   2  14   3        0.57        0.53      3.12 o 
   3  14   3       40.09       43.07      4.80 o 
   4  14   3       26.95       14.83      8.36 o 
   5  14   3       77.38       60.18      9.64 o 
   6  14   3       75.24       86.27     11.05 o 
   7  14   3        0.09        6.02      6.37 o 
   8  14   3      207.66      203.19     12.53 o 
   9  14   3        0.97        3.85      5.91 o 
  -8  15   3       12.36       11.09     10.35 o 
  -7  15   3        8.85       16.94      6.44 o 
  -6  15   3       10.68       18.80      6.22 o 
  -5  15   3        9.62        4.07      5.95 o 
  -4  15   3        2.38        3.58      5.74 o 
  -3  15   3       60.11       61.98      5.94 o 
  -2  15   3       88.85       79.62      6.52 o 
  -1  15   3        0.00        3.42      3.51 o 
   0  15   3        5.61       11.82      3.95 o 
   1  15   3      156.01      161.98     11.73 o 
   2  15   3       89.47      114.27      7.42 o 
   3  15   3      136.95      154.46      8.41 o 
   4  15   3       17.56       20.87      7.24 o 
   5  15   3        0.06        0.22      8.58 o 
   6  15   3        0.05        0.59      6.23 o 
   7  15   3      156.74      178.46     16.11 o 
   8  15   3       62.38       72.44     18.19 o 
  -7  16   3       79.37       67.25     14.78 o 
  -6  16   3      112.02      103.08     17.68 o 
  -5  16   3       37.26       42.80      7.84 o 
  -4  16   3       37.78       50.24     15.26 o 
  -3  16   3       15.38       18.92      4.91 o 
  -2  16   3       16.45        9.68      4.25 o 
  -1  16   3       20.84       24.03      4.74 o 
   0  16   3        0.54        1.53      3.75 o 
   1  16   3        0.20        3.94      3.83 o 
   2  16   3        3.02        3.98      3.97 o 
   3  16   3       58.42       81.16      6.82 o 
   4  16   3       19.51       20.53      7.61 o 
   5  16   3        5.73       11.34      7.48 o 
   6  16   3        9.78        8.74     10.74 o 
   7  16   3       61.45       79.28     16.84 o 
  -5  17   3      115.92      114.11     18.66 o 
  -4  17   3       40.82       45.63     13.24 o 
  -3  17   3        0.66       -4.63      5.15 o 
  -2  17   3        4.69        6.73      6.12 o 
  -1  17   3       19.72       25.56      5.11 o 
   0  17   3        8.87        3.27      4.30 o 
   1  17   3        2.97        8.04      4.47 o 
   2  17   3       61.21       67.77      6.75 o 
   3  17   3       10.41       17.81      7.68 o 
   4  17   3        0.77        3.54      9.48 o 
   5  17   3        0.35       -8.83      8.83 o 
  -3  18   3       16.24       35.27     13.20 o 
  -2  18   3        0.00       -0.57      6.58 o 
  -1  18   3      117.05      125.74     13.44 o 
   0  18   3        8.00       13.16      7.51 o 
   1  18   3        6.23        3.96      6.56 o 
   2  18   3        8.71       14.19      7.30 o 
   3  18   3        7.49        3.61      9.76 o 
 -14   0   4        0.08        3.74     11.00 o 
 -13   0   4       18.48       30.40     11.20 o 
 -12   0   4        0.82        9.43      9.48 o 
 -11   0   4       92.71      101.53     12.86 o 
 -10   0   4        1.54        7.99      7.65 o 
  -9   0   4      789.35      675.23     17.03 o 
  -8   0   4     2590.66     2519.64     47.35 o 
  -7   0   4     1614.42     1454.95     24.20 o 
  -6   0   4        0.74        6.06      2.90 o 
  -5   0   4     2090.65     2121.93     32.73 o 
  -4   0   4       24.30       37.96      3.90 o 
  -3   0   4       35.16       29.52      3.15 o 
  -2   0   4      117.61       75.47      6.97 o 
  -1   0   4     1047.87     1117.69     33.96 o 
   0   0   4    31828.64    32635.17    845.82 o 
   1   0   4    16131.61    16338.40    422.89 o 
   2   0   4     2605.33     2628.71     58.45 o 
   3   0   4      209.01      260.63      9.69 o 
   4   0   4        3.26        7.22      3.02 o 
   5   0   4      114.37      103.55      4.83 o 
   6   0   4     1009.54     1083.44     18.67 o 
   7   0   4      135.40      152.30     12.03 o 
   8   0   4      820.48      860.11     30.16 o 
   9   0   4       21.17       23.63      8.32 o 
  10   0   4       47.36       57.43     10.88 o 
  11   0   4       61.35       50.06     11.24 o 
  12   0   4        0.01       -5.98      9.17 o 
  13   0   4       69.16       46.74     12.82 o 
  14   0   4      129.39      116.46     16.73 o 
 -14   1   4      248.33      224.01     14.48 o 
 -13   1   4       15.93       12.86      7.32 o 
 -12   1   4       58.60       47.28      8.06 o 
 -11   1   4        0.97        4.91      5.72 o 
 -10   1   4      194.87      162.43      8.06 o 
  -9   1   4        0.04       -1.10      4.25 o 
  -8   1   4       51.78       32.66      3.42 o 
  -7   1   4        1.36       -2.29      2.29 o 
  -6   1   4       28.90       37.81      3.67 o 
  -5   1   4      419.32      441.32      7.68 o 
  -4   1   4      624.97      730.24      8.45 o 
  -3   1   4      130.92      133.10      3.31 o 
  -2   1   4      227.69      211.66      6.35 o 
  -1   1   4        4.69       -1.50      2.28 o 
   1   1   4     3519.89     3335.46     50.95 o 
   2   1   4     1684.46     1763.49     24.32 o 
   3   1   4       45.06       47.70      2.27 o 
   4   1   4      231.97      220.56      4.49 o 
   5   1   4      147.53      164.36      4.04 o 
   6   1   4       48.19       43.50      2.34 o 
   7   1   4      203.92      213.91      5.35 o 
   8   1   4      132.36      122.14      8.14 o 
   9   1   4       18.49       13.06      5.45 o 
  10   1   4       36.57       44.08      9.35 o 
  11   1   4       58.02       47.57      7.81 o 
  12   1   4        1.97        1.46      6.69 o 
  13   1   4        7.10        7.41     10.08 o 
  14   1   4        0.19       -0.26      7.52 o 
 -14   2   4       71.16       60.69      9.80 o 
 -13   2   4        2.19       11.94     15.64 o 
 -12   2   4      103.49      124.81     10.56 o 
 -11   2   4        7.38       17.19      5.03 o 
 -10   2   4      192.25      187.43      8.86 o 
  -9   2   4        0.36        3.65      4.19 o 
  -8   2   4       43.82       47.09      7.19 o 
  -7   2   4        1.33        0.24      1.48 o 
  -6   2   4        4.26        6.03      1.59 o 
  -5   2   4      260.29      312.68      4.88 o 
  -4   2   4     1889.87     1936.10     31.09 o 
  -3   2   4      310.88      283.13      5.83 o 
  -2   2   4     1305.52     1438.09     50.28 o 
   1   2   4     5294.56     5591.85     63.42 o 
   2   2   4      125.06      110.24      3.72 o 
   3   2   4      589.68      577.19      8.79 o 
   4   2   4     1081.62     1118.82     13.41 o 
   5   2   4        1.50        1.07      1.77 o 
   6   2   4       18.76       13.88      2.11 o 
   7   2   4      671.04      725.27     12.55 o 
   8   2   4      266.27      273.32     10.44 o 
   9   2   4       68.77       67.64      6.02 o 
  10   2   4       23.72       30.89      9.76 o 
  11   2   4       42.07       37.89     11.08 o 
  12   2   4        6.45        6.99      9.49 o 
  13   2   4       42.02       30.49     11.74 o 
  14   2   4        0.07        4.01     12.63 o 
 -14   3   4       12.45       10.35      8.78 o 
 -13   3   4        3.92        7.09     10.34 o 
 -12   3   4      187.47      191.66     11.34 o 
 -11   3   4       82.99      113.24     11.81 o 
 -10   3   4        0.01       -4.35      4.35 o 
  -9   3   4       40.16       39.81      5.06 o 
  -8   3   4       45.41       51.99      4.41 o 
  -7   3   4        0.12        0.71      1.96 o 
  -6   3   4      245.52      235.83      5.58 o 
  -5   3   4       63.66       74.80      2.67 o 
  -4   3   4       11.49        4.71      1.49 o 
  -3   3   4      157.35      142.52      4.24 o 
  -2   3   4      974.44      927.34     12.89 o 
  -1   3   4       82.11       24.68      5.82 o 
   1   3   4      294.07      333.69      7.07 o 
   2   3   4      689.50      803.00     12.91 o 
   3   3   4       35.12       48.00      2.73 o 
   4   3   4      200.63      224.62      5.21 o 
   5   3   4      383.03      357.42      6.87 o 
   6   3   4      145.15      153.46      4.86 o 
   7   3   4        0.44        5.83      2.70 o 
   8   3   4      156.81      150.44      8.78 o 
   9   3   4      918.72      860.51     21.11 o 
  10   3   4       22.81       21.71      6.04 o 
  11   3   4       17.41       15.15      9.43 o 
  12   3   4      147.59      132.56     16.03 o 
  13   3   4       47.92       41.41     12.30 o 
  14   3   4        5.59       17.61     11.26 o 
 -14   4   4        1.12        6.85      8.18 o 
 -13   4   4        5.66        1.04      5.75 o 
 -12   4   4       65.82       87.52      7.64 o 
 -11   4   4       93.48       97.64      8.88 o 
 -10   4   4        1.26       -5.22      5.22 o 
  -9   4   4        0.14       -4.63      4.63 o 
  -8   4   4      366.42      338.65      8.08 o 
  -7   4   4      411.42      372.06      7.18 o 
  -6   4   4      111.27      103.82      3.50 o 
  -5   4   4      334.33      318.43      6.64 o 
  -4   4   4      374.60      442.16      6.71 o 
  -3   4   4     1413.58     1585.59     27.33 o 
  -2   4   4      228.49      225.97      6.10 o 
  -1   4   4      917.48      982.35     21.66 o 
   0   4   4       47.29       60.33      3.27 o 
   1   4   4     1898.86     2093.68     26.35 o 
   2   4   4      177.70      181.05      4.11 o 
   3   4   4       47.95       63.35      3.09 o 
   4   4   4     1597.70     1747.76     22.16 o 
   5   4   4      175.37      214.07      5.52 o 
   6   4   4       79.24       84.41      6.71 o 
   7   4   4      288.72      309.88      8.22 o 
   8   4   4     1021.47     1018.01     19.62 o 
   9   4   4        5.48        6.92      5.28 o 
  10   4   4       84.06       89.05      8.10 o 
  11   4   4       35.43       42.88      7.02 o 
  12   4   4      154.42      163.90     16.95 o 
  13   4   4       46.96       59.91     13.13 o 
  14   4   4       58.80       43.51     13.69 o 
 -14   5   4       20.16       40.48     12.37 o 
 -13   5   4       10.92       16.38     13.08 o 
 -12   5   4       29.09       38.57      8.72 o 
 -11   5   4       48.90       70.51     14.18 o 
 -10   5   4       78.87       93.89      8.34 o 
  -9   5   4      124.44      113.54      8.32 o 
  -8   5   4     1237.39     1178.12     17.32 o 
  -7   5   4      817.57      850.20     13.36 o 
  -6   5   4      273.58      255.17      6.30 o 
  -5   5   4       68.14       71.55      2.70 o 
  -4   5   4      267.46      326.20      6.94 o 
  -3   5   4      174.04      181.63      5.56 o 
  -2   5   4     1579.85     1684.24     22.30 o 
  -1   5   4      550.15      586.02     22.21 o 
   0   5   4      411.77      398.31      8.54 o 
   1   5   4       17.14        7.55      1.47 o 
   2   5   4       90.37       82.28      2.93 o 
   3   5   4      835.15      919.37     11.15 o 
   4   5   4      561.69      543.07      8.24 o 
   5   5   4      608.88      604.13     10.02 o 
   6   5   4      137.48      154.58      5.95 o 
   7   5   4       18.14       18.88      3.41 o 
   8   5   4       44.78       39.97      4.19 o 
   9   5   4        0.04        4.89      7.45 o 
  10   5   4       94.93       85.45      8.18 o 
  11   5   4        0.32       -0.77      5.86 o 
  12   5   4       32.06       24.57     11.02 o 
  13   5   4       65.09       77.21     14.85 o 
  14   5   4        0.30       -8.10     10.92 o 
 -14   6   4        0.06        1.80     10.69 o 
 -13   6   4       36.03       54.36      8.31 o 
 -12   6   4        4.34       -0.89     10.04 o 
 -11   6   4       68.71       76.35      7.94 o 
 -10   6   4       13.34       15.16      5.60 o 
  -9   6   4        8.18       15.29      5.06 o 
  -8   6   4      647.20      581.19     10.71 o 
  -7   6   4     1877.32     1723.81     23.07 o 
  -6   6   4       11.95       16.99      2.82 o 
  -5   6   4      101.67      107.61      4.09 o 
  -4   6   4       11.37       14.71      2.16 o 
  -3   6   4      438.68      467.51      8.96 o 
  -2   6   4       24.93       29.77      2.75 o 
  -1   6   4       30.95       48.91      3.86 o 
   0   6   4      431.48      485.18      9.10 o 
   1   6   4     1604.57     1814.73     28.31 o 
   2   6   4      306.24      291.98      6.03 o 
   3   6   4     1714.03     1800.81     19.57 o 
   4   6   4       49.23       49.55      2.64 o 
   5   6   4      226.87      234.67      5.34 o 
   6   6   4        0.05       -2.69      2.69 o 
   7   6   4       14.19       15.83      3.57 o 
   8   6   4       49.48       42.29      4.42 o 
   9   6   4      221.25      216.76     11.49 o 
  10   6   4       47.09       52.25     11.29 o 
  11   6   4       31.69       39.34     11.55 o 
  12   6   4       73.08       75.02      8.97 o 
  13   6   4        0.12        8.82     10.95 o 
 -13   7   4       18.52        0.13     11.20 o 
 -12   7   4      106.43      116.83     15.49 o 
 -11   7   4       16.07        1.18      9.80 o 
 -10   7   4        0.11       -8.75      8.75 o 
  -9   7   4      144.84      113.66     13.77 o 
  -8   7   4       76.21       78.09      5.60 o 
  -7   7   4      496.73      522.31     12.06 o 
  -6   7   4      905.56      881.84     20.00 o 
  -5   7   4       37.17       47.96      4.97 o 
  -4   7   4        0.00        0.93      2.00 o 
  -3   7   4       98.33       79.93      5.95 o 
  -2   7   4       34.44       30.78      5.04 o 
  -1   7   4      336.17      363.74      7.97 o 
   0   7   4      153.08      151.25      5.12 o 
   1   7   4      194.41      221.53      6.05 o 
   2   7   4       78.51      105.63      7.10 o 
   3   7   4       91.93      104.64      4.25 o 
   4   7   4       26.05       25.93      2.61 o 
   5   7   4      791.53      769.59     10.97 o 
   6   7   4      206.09      202.63      7.76 o 
   7   7   4        3.78        2.04      3.03 o 
   8   7   4      212.57      222.40      7.80 o 
   9   7   4      133.80      115.29      9.45 o 
  10   7   4       63.91       70.23      8.12 o 
  11   7   4       10.16        7.60      6.74 o 
  12   7   4       31.33       35.21      7.95 o 
  13   7   4      284.25      336.79     24.77 o 
 -13   8   4        6.53       11.52     11.87 o 
 -12   8   4      198.87      222.80     20.29 o 
 -11   8   4        2.79       -9.13      9.13 o 
 -10   8   4        0.14       -6.38      8.55 o 
  -9   8   4       22.09       25.89      5.25 o 
  -8   8   4        0.52        1.06      3.33 o 
  -7   8   4        6.62        7.77      3.47 o 
  -6   8   4       13.62       17.33      3.57 o 
  -5   8   4       90.88      107.99      5.18 o 
  -4   8   4      331.37      355.58      8.59 o 
  -3   8   4     1329.96     1265.45     19.20 o 
  -2   8   4        0.21        2.16      1.40 o 
  -1   8   4      106.55      120.87      5.40 o 
   0   8   4       15.58       14.44      2.60 o 
   1   8   4        2.51        3.80      2.46 o 
   2   8   4       58.29       53.80      4.80 o 
   3   8   4      155.90      160.38      7.18 o 
   4   8   4        2.32        4.78      2.24 o 
   5   8   4       16.62       19.07      2.70 o 
   6   8   4      388.36      349.87     14.36 o 
   7   8   4      143.67      136.07      7.11 o 
   8   8   4        2.63        4.43      3.36 o 
   9   8   4      183.93      186.82     10.13 o 
  10   8   4       26.76       20.33      6.63 o 
  11   8   4       10.80       14.47      6.71 o 
  12   8   4        8.76       13.22     10.62 o 
  13   8   4        5.48       -3.17     10.18 o 
 -13   9   4       15.03        7.73     11.74 o 
 -12   9   4        0.19       -8.71     10.64 o 
 -11   9   4       95.25       91.02     14.97 o 
 -10   9   4       43.09       45.65     11.96 o 
  -9   9   4      204.72      179.63      9.44 o 
  -8   9   4        0.22        0.91      3.38 o 
  -7   9   4      158.58      167.47      8.07 o 
  -6   9   4        9.84       16.32      7.00 o 
  -5   9   4      424.59      438.83     11.64 o 
  -4   9   4       11.08       21.74      3.14 o 
  -3   9   4       55.47       60.05      4.34 o 
  -2   9   4      765.42      667.42     26.74 o 
  -1   9   4      498.16      501.31     10.55 o 
   0   9   4      367.82      312.37      8.06 o 
   1   9   4      501.79      502.14     13.59 o 
   2   9   4      549.60      518.72     11.85 o 
   3   9   4       27.41       24.34      3.32 o 
   4   9   4      107.05      113.61      4.91 o 
   5   9   4        1.97        2.78      2.53 o 
   6   9   4      631.38      540.44     19.03 o 
   7   9   4       61.09       73.98      6.74 o 
   8   9   4        6.23       -3.85      3.85 o 
   9   9   4       37.04       57.07     11.88 o 
  10   9   4        0.01        6.28      9.90 o 
  11   9   4      100.49       96.21     15.11 o 
  12   9   4       21.56       38.31     12.59 o 
 -12  10   4      147.84      178.95     19.45 o 
 -11  10   4      233.22      235.15     21.40 o 
 -10  10   4        9.69       30.50     12.07 o 
  -9  10   4        9.83       18.04      4.67 o 
  -8  10   4       93.14      104.74      7.12 o 
  -7  10   4       54.72       46.03      5.40 o 
  -6  10   4       18.36       16.88      5.49 o 
  -5  10   4       69.57       54.24      5.21 o 
  -4  10   4     1457.85     1383.22     21.76 o 
  -3  10   4      648.66      582.70     12.12 o 
  -2  10   4      153.95      153.89      6.50 o 
  -1  10   4      628.73      598.76     12.27 o 
   0  10   4      548.65      469.56     10.52 o 
   1  10   4        2.60        0.50      2.43 o 
   2  10   4      203.04      199.71      6.78 o 
   3  10   4       39.65       46.68      4.04 o 
   4  10   4      652.21      583.99     10.62 o 
   5  10   4      353.63      326.97     14.90 o 
   6  10   4        0.01        2.01      4.70 o 
   7  10   4      139.13      131.89     11.11 o 
   8  10   4       13.70       11.14      4.69 o 
   9  10   4        0.53        1.90      9.52 o 
  10  10   4        9.17       13.78     10.99 o 
  11  10   4       87.68       97.02     15.34 o 
  12  10   4       39.96       51.74     14.08 o 
 -11  11   4       56.34       58.94     14.59 o 
 -10  11   4      131.00      150.18     18.57 o 
  -9  11   4      126.98      127.82      8.28 o 
  -8  11   4        4.68       10.54      4.42 o 
  -7  11   4        9.00       11.59      4.79 o 
  -6  11   4       31.26       30.41      7.39 o 
  -5  11   4       63.59       52.61      6.66 o 
  -4  11   4      582.28      535.17     12.02 o 
  -3  11   4        0.66        0.05      2.53 o 
  -2  11   4      113.39      109.41      6.08 o 
  -1  11   4      504.88      466.87     11.01 o 
   0  11   4      183.25      191.38      7.19 o 
   1  11   4       19.64       26.44      3.62 o 
   2  11   4       11.14        6.50      2.80 o 
   3  11   4        9.97       10.08      3.04 o 
   4  11   4      164.25      151.84      7.16 o 
   5  11   4       36.96       12.18      7.22 o 
   6  11   4       15.89       22.57      6.24 o 
   7  11   4       14.61       11.73      5.82 o 
   8  11   4       24.48       20.71      5.93 o 
   9  11   4       15.44       15.15      7.73 o 
  10  11   4       56.93       89.28     14.85 o 
  11  11   4       19.06       24.10     12.16 o 
 -11  12   4        0.03        3.91     11.39 o 
 -10  12   4       27.09       36.01      8.41 o 
  -9  12   4       12.25       15.68      5.07 o 
  -8  12   4        0.39        2.29      4.71 o 
  -7  12   4      242.33      298.13     14.45 o 
  -6  12   4        3.46        3.33      4.33 o 
  -5  12   4        5.83       14.13      4.50 o 
  -4  12   4       17.56       19.79      3.81 o 
  -3  12   4      500.23      458.29     11.30 o 
  -2  12   4       34.06       32.90      5.09 o 
  -1  12   4       21.78       26.65      3.84 o 
   0  12   4      119.87      105.53      6.39 o 
   1  12   4      190.65      219.17      7.92 o 
   2  12   4      345.41      318.29      9.27 o 
   3  12   4        7.42        8.45      3.06 o 
   4  12   4       17.00       22.89      3.32 o 
   5  12   4      181.45      180.71     13.53 o 
   6  12   4       27.22       30.43      7.24 o 
   7  12   4        9.77       12.30      6.37 o 
   8  12   4       68.08       58.93     12.46 o 
   9  12   4       12.85       11.49      5.96 o 
  10  12   4       39.18       46.02     14.47 o 
  11  12   4       13.27       36.81     13.12 o 
 -10  13   4        0.00       11.35      7.47 o 
  -9  13   4       18.03       26.01      6.00 o 
  -8  13   4        0.23       -0.15      7.40 o 
  -7  13   4       15.27       23.04      6.17 o 
  -6  13   4       41.58       59.39      7.48 o 
  -5  13   4       13.42       10.31      6.04 o 
  -4  13   4        0.00        0.38      3.07 o 
  -3  13   4      201.03      224.04      8.50 o 
  -2  13   4      494.83      478.50     12.07 o 
  -1  13   4        7.57       13.13      3.58 o 
   0  13   4        1.38        1.78      3.11 o 
   1  13   4        9.03        6.45      3.85 o 
   2  13   4      360.46      318.79      9.61 o 
   3  13   4        1.82        0.42      3.13 o 
   4  13   4      194.04      179.85      7.07 o 
   5  13   4        1.34       -1.44      4.81 o 
   6  13   4      208.73      233.16     16.30 o 
   7  13   4        6.74        4.50      6.18 o 
   8  13   4        2.57        6.85      5.52 o 
   9  13   4        0.04       11.32      6.04 o 
  10  13   4       19.17       12.49      7.83 o 
  -9  14   4        3.51        0.87      6.58 o 
  -8  14   4        0.36        5.90      7.89 o 
  -7  14   4       68.05       62.78      8.12 o 
  -6  14   4       36.86       40.75      6.94 o 
  -5  14   4       11.17        7.49      5.36 o 
  -4  14   4       53.47       56.25      6.39 o 
  -3  14   4       12.19       17.99      4.11 o 
  -2  14   4        3.72        6.46      3.62 o 
  -1  14   4        0.01       -0.18      3.12 o 
   0  14   4       10.12        9.42      3.73 o 
   1  14   4        5.92       16.61      3.97 o 
   2  14   4       13.50       15.49      3.94 o 
   3  14   4       30.86       24.17      4.22 o 
   4  14   4       67.22       74.65      7.75 o 
   5  14   4       15.06       20.96      7.57 o 
   6  14   4       16.97        8.87      6.68 o 
   7  14   4        0.65       -6.04      6.04 o 
   8  14   4      244.10      308.23     20.80 o 
   9  14   4       36.64       23.41      8.69 o 
  -8  15   4      128.01       98.55     16.62 o 
  -7  15   4        7.02       12.23      6.12 o 
  -6  15   4       22.07       31.17     14.83 o 
  -5  15   4       33.09       25.24      6.47 o 
  -4  15   4        0.07       -4.12      4.12 o 
  -3  15   4        8.19        6.42      3.96 o 
  -2  15   4        0.49       -1.12      3.52 o 
  -1  15   4        1.04        5.85      3.62 o 
   0  15   4        0.02        0.88      3.38 o 
   1  15   4       15.28       20.03      4.45 o 
   2  15   4      143.76      157.57      8.52 o 
   3  15   4        0.56        3.08      3.61 o 
   4  15   4       79.61       60.45     16.30 o 
   5  15   4       13.99       21.58     10.31 o 
   6  15   4       32.70       21.91      8.46 o 
   7  15   4      198.35      214.56     23.90 o 
   8  15   4       13.11       19.81     13.71 o 
  -7  16   4      137.24      138.92     19.27 o 
  -6  16   4       38.46       42.79     13.12 o 
  -5  16   4       50.95       54.48      8.21 o 
  -4  16   4      130.84      115.32     10.52 o 
  -3  16   4      138.74      158.01      9.12 o 
  -2  16   4        5.34        5.43      4.10 o 
  -1  16   4       21.52       22.26      4.94 o 
   0  16   4       40.88       55.90      5.80 o 
   1  16   4       36.89       31.78      5.13 o 
   2  16   4       26.34       25.32      5.02 o 
   3  16   4       94.37       88.26      6.97 o 
   4  16   4       37.79       30.81     12.91 o 
   5  16   4       48.63       40.70     12.78 o 
   6  16   4      119.25      127.24     19.29 o 
  -5  17   4       28.82       55.89     14.69 o 
  -4  17   4       20.02       33.55     12.63 o 
  -3  17   4       30.23       51.23      8.02 o 
  -2  17   4       35.42       33.66      6.09 o 
  -1  17   4       66.42       67.48      6.76 o 
   0  17   4       20.55       21.69      5.92 o 
   1  17   4       11.31       19.21      4.93 o 
   2  17   4        6.80       10.04      5.08 o 
   3  17   4       13.66       32.66      8.36 o 
   4  17   4      204.41      171.91     22.42 o 
   5  17   4       60.49       62.91     15.15 o 
  -2  18   4      102.14       99.60     11.99 o 
  -1  18   4        3.92        9.98      7.27 o 
   0  18   4       16.20       22.82      7.91 o 
   1  18   4      234.92      250.86     18.02 o 
   2  18   4        2.78       22.64      9.97 o 
 -14   1   5       33.86       18.89      8.23 o 
 -13   1   5       46.85       48.11      9.11 o 
 -12   1   5       89.05       75.74      9.28 o 
 -11   1   5       22.89       13.76      4.66 o 
 -10   1   5      102.62       91.10      6.49 o 
  -9   1   5      236.65      222.33      9.76 o 
  -8   1   5     2172.04     1958.51     26.89 o 
  -7   1   5        0.50       -0.09      1.83 o 
  -6   1   5       61.42       65.81      3.09 o 
  -5   1   5      238.13      245.78      4.31 o 
  -4   1   5      175.06      193.56      5.49 o 
  -3   1   5      201.34      189.13      7.46 o 
  -2   1   5        6.02        3.46      2.13 o 
  -1   1   5       18.20        5.12      4.35 o 
   0   1   5        4.22        5.29      3.14 o 
   1   1   5     1154.47     1212.76     19.35 o 
   2   1   5      896.28      862.72     13.53 o 
   3   1   5       44.34       58.41      2.71 o 
   4   1   5       12.87       24.67      2.25 o 
   5   1   5       98.04       99.85      3.52 o 
   6   1   5        1.98       -0.03      1.86 o 
   7   1   5       39.15       51.66      3.17 o 
   8   1   5      354.63      362.00     13.21 o 
   9   1   5        0.24       -4.33      4.96 o 
  10   1   5      230.11      228.19     20.61 o 
  11   1   5        3.10        0.77      6.24 o 
  12   1   5       34.97       37.84     15.80 o 
  13   1   5        0.01       10.76      7.91 o 
  14   1   5       10.05        9.58      7.69 o 
 -14   2   5        6.16       15.45     11.37 o 
 -13   2   5       40.44       53.33      8.99 o 
 -12   2   5       57.76       64.01      9.67 o 
 -11   2   5      100.49       88.89      6.89 o 
 -10   2   5       12.65       10.35      4.78 o 
  -9   2   5      111.56       87.95      6.34 o 
  -8   2   5      594.40      512.49     12.49 o 
  -7   2   5       54.02       38.35      6.09 o 
  -6   2   5       21.83       11.45      2.67 o 
  -5   2   5      190.51      170.36      3.62 o 
  -4   2   5      156.26      194.38      3.71 o 
  -3   2   5        0.00       -1.30      1.30 o 
  -2   2   5      490.21      504.87     10.95 o 
   1   2   5     4805.35     5049.40     65.26 o 
   2   2   5      536.72      637.96      9.77 o 
   3   2   5       41.13       58.49      3.43 o 
   4   2   5      560.17      574.10      8.39 o 
   5   2   5      107.45      123.42      4.11 o 
   6   2   5      166.22      155.91      4.59 o 
   7   2   5      320.91      336.08      8.03 o 
   8   2   5      513.63      480.09     13.74 o 
   9   2   5        1.74       11.78      7.99 o 
  10   2   5       61.70       58.53     11.32 o 
  11   2   5      388.65      405.05     22.77 o 
  12   2   5        6.99       16.74     10.31 o 
  13   2   5       54.58       61.89     13.58 o 
  14   2   5       14.16        2.71      7.72 o 
 -14   3   5        2.65        3.24      7.90 o 
 -13   3   5       81.49       96.95     17.33 o 
 -12   3   5      125.97      141.10      8.57 o 
 -11   3   5       47.72       47.09      6.13 o 
 -10   3   5       78.22       79.45      6.60 o 
  -9   3   5      205.18      221.66      9.04 o 
  -8   3   5        2.36        8.21      3.67 o 
  -7   3   5      525.40      452.88      7.98 o 
  -6   3   5      107.91      112.49      4.06 o 
  -5   3   5      147.17      118.11      4.25 o 
  -4   3   5      395.44      480.07      6.40 o 
  -3   3   5     1205.80     1250.01     17.21 o 
  -2   3   5       10.35       13.37      1.50 o 
  -1   3   5      280.42      297.18      8.37 o 
   0   3   5      470.51      513.18      7.32 o 
   1   3   5        5.88       15.19      1.82 o 
   2   3   5      195.16      248.74      5.66 o 
   3   3   5     3205.72     3496.33     41.25 o 
   4   3   5      236.17      240.88      5.87 o 
   5   3   5       13.40       16.07      2.27 o 
   6   3   5       57.49       60.79      3.35 o 
   7   3   5      242.00      263.26      9.68 o 
   8   3   5      315.83      323.20     11.79 o 
   9   3   5       60.88       64.90      9.36 o 
  10   3   5      266.59      251.81     18.39 o 
  11   3   5        0.16       -4.62      8.14 o 
  12   3   5      104.20       79.97     13.89 o 
  13   3   5        2.07       -5.55      9.84 o 
  14   3   5       15.78       22.49     11.48 o 
 -14   4   5      145.75      150.66     18.06 o 
 -13   4   5       39.64       51.42      7.29 o 
 -12   4   5       16.20        9.08      5.66 o 
 -11   4   5        7.39        6.82      5.04 o 
 -10   4   5       31.23       28.24      5.39 o 
  -9   4   5       35.69       42.28      5.29 o 
  -8   4   5      131.93      142.78      5.45 o 
  -7   4   5      369.19      346.10      7.76 o 
  -6   4   5      118.19      116.25      3.59 o 
  -5   4   5     1579.27     1585.70     16.34 o 
  -4   4   5       54.09       69.05      2.56 o 
  -3   4   5       87.97      108.20      3.74 o 
  -2   4   5     1253.35     1301.84     16.29 o 
  -1   4   5     3295.09     3265.54    196.16 o 
   0   4   5     1281.65     1446.20     16.73 o 
   1   4   5        7.04        6.58      1.54 o 
   2   4   5       52.74       72.25      3.10 o 
   3   4   5     1250.56     1330.68     16.18 o 
   4   4   5      357.96      334.54      7.99 o 
   5   4   5       60.02       61.08      4.14 o 
   6   4   5       66.92       60.03      5.95 o 
   7   4   5      361.78      367.34      9.23 o 
   8   4   5      291.10      267.05     15.21 o 
   9   4   5      486.24      462.29     15.00 o 
  10   4   5       76.35       70.14      7.44 o 
  11   4   5       90.42       78.64     13.13 o 
  12   4   5       42.10       61.51     12.97 o 
  13   4   5       13.48        9.54     10.75 o 
  14   4   5       26.65       25.50     12.60 o 
 -14   5   5       95.12      130.52     15.53 o 
 -13   5   5       12.19       12.37      7.96 o 
 -12   5   5        2.82        2.71      6.61 o 
 -11   5   5        4.83        9.40     11.45 o 
 -10   5   5      228.12      208.52     12.69 o 
  -9   5   5       74.38       64.57     10.78 o 
  -8   5   5       13.00       24.32      2.97 o 
  -7   5   5        0.49        1.68      2.25 o 
  -6   5   5       62.77       56.23      2.95 o 
  -5   5   5       76.98       74.79      3.56 o 
  -4   5   5       16.12       13.84      2.17 o 
  -3   5   5      112.52      110.43      6.10 o 
  -2   5   5      905.22     1057.27     15.59 o 
  -1   5   5       99.25      137.02      4.57 o 
   0   5   5      539.51      519.25      8.55 o 
   1   5   5      261.99      303.67      6.86 o 
   2   5   5     1028.63     1144.80     13.43 o 
   3   5   5       29.18       27.26      2.39 o 
   4   5   5       23.14       15.04      2.29 o 
   5   5   5      108.65      102.07      4.56 o 
   6   5   5        5.41        1.62      2.88 o 
   7   5   5       47.83       58.06      5.80 o 
   8   5   5       79.80       90.80      5.52 o 
   9   5   5      113.54      119.07     14.72 o 
  10   5   5      166.72      164.30     10.41 o 
  11   5   5       42.28       26.13      7.45 o 
  12   5   5       15.74       26.08     11.16 o 
  13   5   5       27.90       30.63     12.77 o 
 -14   6   5        2.01        0.95     10.63 o 
 -13   6   5        1.06       -6.12     10.37 o 
 -12   6   5        1.12        1.68      6.92 o 
 -11   6   5        7.10       12.34      5.84 o 
 -10   6   5        0.01        4.27      5.17 o 
  -9   6   5       98.22      110.67      7.70 o 
  -8   6   5        3.02        2.17      2.37 o 
  -7   6   5       52.44       47.58      4.54 o 
  -6   6   5        1.26        3.47      2.74 o 
  -5   6   5      529.12      498.45      8.63 o 
  -4   6   5      328.41      316.41      6.52 o 
  -3   6   5       33.51       27.86      2.88 o 
  -2   6   5        0.33        0.98      1.86 o 
  -1   6   5       71.00       96.38      4.47 o 
   0   6   5        1.12        5.36      2.17 o 
   1   6   5      475.43      483.58      8.03 o 
   2   6   5       45.57       44.44      2.27 o 
   3   6   5        0.66        1.19      1.71 o 
   4   6   5     1859.56     1898.18     22.43 o 
   5   6   5       37.82       44.97      3.47 o 
   6   6   5       39.66       38.42      4.12 o 
   7   6   5       11.78       11.36      3.41 o 
   8   6   5       30.10       37.72      4.32 o 
   9   6   5       10.74        3.48     10.20 o 
  10   6   5        0.39       -1.81      5.63 o 
  11   6   5        0.24        8.20      6.47 o 
  12   6   5      221.91      224.95     12.74 o 
  13   6   5       10.81       28.37     12.40 o 
 -13   7   5       42.84       42.01     13.18 o 
 -12   7   5       35.02       21.10     11.33 o 
 -11   7   5        4.70        2.30     10.41 o 
 -10   7   5        0.00        1.37      8.41 o 
  -9   7   5       33.69       30.53      6.61 o 
  -8   7   5      305.84      265.90      9.02 o 
  -7   7   5       57.40       66.72      5.22 o 
  -6   7   5      357.23      335.14      9.38 o 
  -5   7   5      761.15      705.02     11.14 o 
  -4   7   5      858.63      842.47     14.07 o 
  -3   7   5       78.84       80.27      4.45 o 
  -2   7   5       10.29       22.55      4.33 o 
  -1   7   5      139.00      153.29      5.89 o 
   0   7   5     1680.31     1693.58     23.65 o 
   1   7   5        5.35        6.16      1.67 o 
   2   7   5       73.31       69.34      4.05 o 
   3   7   5      162.47      147.27      4.99 o 
   4   7   5       55.94       69.71      3.18 o 
   5   7   5       75.60       84.34      3.88 o 
   6   7   5      268.61      266.51     13.10 o 
   7   7   5      191.45      163.81      8.18 o 
   8   7   5       13.15       18.47      3.96 o 
   9   7   5        5.77       10.41      4.60 o 
  10   7   5       10.87        8.26      6.42 o 
  11   7   5       15.08       30.65      7.49 o 
  12   7   5        1.09       -8.49     10.55 o 
  13   7   5        1.79        4.04     10.58 o 
 -13   8   5       34.88       47.59     14.03 o 
 -12   8   5       34.83       46.28     13.20 o 
 -11   8   5       73.93       81.51     14.25 o 
 -10   8   5       15.50       14.44      9.89 o 
  -9   8   5        3.39       12.15      3.93 o 
  -8   8   5        0.75        3.59      3.51 o 
  -7   8   5       41.95       30.34      4.36 o 
  -6   8   5      490.86      463.81     11.51 o 
  -5   8   5        4.51        6.55      2.53 o 
  -4   8   5        9.08        5.95      3.02 o 
  -3   8   5       96.35       73.41      4.50 o 
  -2   8   5       18.12       24.27      5.65 o 
  -1   8   5        0.68        0.70      2.14 o 
   0   8   5      843.06      912.04     23.84 o 
   1   8   5      791.94      719.10     14.53 o 
   2   8   5       16.53       21.40      2.93 o 
   3   8   5      214.59      224.47      6.10 o 
   4   8   5     1587.62     1549.81     20.30 o 
   5   8   5       79.54       68.79      4.31 o 
   6   8   5        0.03        4.32      3.26 o 
   7   8   5       11.31        7.74      3.29 o 
   8   8   5        4.89        8.08      3.61 o 
   9   8   5       29.08       27.16      6.65 o 
  10   8   5       67.42       70.81      8.25 o 
  11   8   5      335.57      359.06     14.84 o 
  12   8   5      139.24      149.52     11.12 o 
 -12   9   5      279.10      315.19     23.59 o 
 -11   9   5       26.40       34.12     12.18 o 
 -10   9   5        4.82        7.14     10.70 o 
  -9   9   5       29.88       35.43      5.01 o 
  -8   9   5       76.00       70.07      5.96 o 
  -7   9   5        6.70        3.84      3.43 o 
  -6   9   5       41.49       33.98      6.07 o 
  -5   9   5      274.54      245.94      8.70 o 
  -4   9   5      279.21      304.57      8.20 o 
  -3   9   5       36.74       31.67      3.47 o 
  -2   9   5        5.15        1.47      2.23 o 
  -1   9   5       74.95       91.87      5.16 o 
   0   9   5      160.03      150.28      6.11 o 
   1   9   5      407.78      443.80      9.97 o 
   2   9   5      190.00      174.79      5.59 o 
   3   9   5      240.57      217.51      6.48 o 
   4   9   5       99.03       99.52      4.80 o 
   5   9   5        1.63        3.13      2.37 o 
   6   9   5        2.35        7.11      4.95 o 
   7   9   5       24.97       25.91      5.11 o 
   8   9   5       24.31       19.17      5.53 o 
   9   9   5       10.12       12.07      6.13 o 
  10   9   5      345.97      338.31     22.20 o 
  11   9   5       12.23       19.65     11.26 o 
  12   9   5        0.00        0.81     10.44 o 
 -12  10   5        1.83      -10.48     11.33 o 
 -11  10   5        0.18      -10.51     10.73 o 
 -10  10   5      101.87      110.81     16.12 o 
  -9  10   5        2.31        1.84      4.19 o 
  -8  10   5        0.44        5.86      4.13 o 
  -7  10   5       33.84       51.09      7.44 o 
  -6  10   5       43.06       42.65      5.95 o 
  -5  10   5        0.64        1.68      3.18 o 
  -4  10   5        0.30       -0.50      2.63 o 
  -3  10   5       14.04       16.90      3.20 o 
  -2  10   5       32.33       39.14      3.93 o 
  -1  10   5     1459.21     1395.12     26.10 o 
   0  10   5       18.71       11.99      3.03 o 
   1  10   5       10.79       12.48      3.00 o 
   2  10   5        1.33       -1.86      2.38 o 
   3  10   5       17.33       24.33      3.10 o 
   4  10   5        0.02       -0.10      2.29 o 
   5  10   5        1.29       -1.15      4.48 o 
   6  10   5       42.16       38.43      6.96 o 
   7  10   5        3.30        3.10      8.71 o 
   8  10   5       59.83       63.27      7.06 o 
   9  10   5      371.55      350.08     15.82 o 
  10  10   5        0.25       -3.92      9.85 o 
  11  10   5        9.39        3.80     11.21 o 
  12  10   5       12.46       17.72     11.66 o 
 -11  11   5        7.20      -10.41     11.07 o 
 -10  11   5      168.68      188.50     19.56 o 
  -9  11   5        1.36       -2.29      3.96 o 
  -8  11   5      196.88      216.43      9.65 o 
  -7  11   5        0.07        3.65      4.24 o 
  -6  11   5       48.98       34.64      6.65 o 
  -5  11   5       80.12       90.34      6.70 o 
  -4  11   5       12.98       17.61      3.52 o 
  -3  11   5       29.94       40.41      5.17 o 
  -2  11   5       44.65       45.25      4.32 o 
  -1  11   5      102.87      112.85      6.17 o 
   0  11   5      274.33      252.56      8.04 o 
   1  11   5      123.21      110.91      6.14 o 
   2  11   5       67.12       66.95      4.97 o 
   3  11   5      204.54      195.26      6.63 o 
   4  11   5       19.89       16.24      3.07 o 
   5  11   5       93.03      105.88     10.54 o 
   6  11   5       34.50       32.63      7.20 o 
   7  11   5        7.89       -3.49      6.86 o 
   8  11   5       91.14       94.42      8.36 o 
   9  11   5       25.24       41.61      8.33 o 
  10  11   5        6.95      -10.30     10.30 o 
  11  11   5        0.15       -3.37     11.51 o 
 -11  12   5        2.98        3.94     11.98 o 
 -10  12   5       41.24       24.65     14.42 o 
  -9  12   5       30.39       24.79      5.86 o 
  -8  12   5       59.18       54.72      7.36 o 
  -7  12   5      106.86      120.54     20.50 o 
  -6  12   5       19.61       17.93      5.15 o 
  -5  12   5       50.19       44.26      6.33 o 
  -4  12   5        2.27        6.01      3.26 o 
  -3  12   5       14.59       12.27      3.90 o 
  -2  12   5       54.10       47.00      4.65 o 
  -1  12   5       31.57       37.08      4.25 o 
   0  12   5      130.16      131.19      6.97 o 
   1  12   5       26.59       20.54      3.69 o 
   2  12   5      180.68      180.73      7.77 o 
   3  12   5      314.63      326.19      8.59 o 
   4  12   5      124.30      130.48      6.20 o 
   5  12   5        0.00       -2.34      4.81 o 
   6  12   5       54.83       48.11      8.54 o 
   7  12   5       25.46       33.49      8.92 o 
   8  12   5       27.62       24.24      6.28 o 
   9  12   5      243.83      253.81     15.61 o 
  10  12   5       20.95       23.69      8.22 o 
 -10  13   5       20.05       -0.22      8.32 o 
  -9  13   5       10.45       19.82      6.20 o 
  -8  13   5       24.81       26.37      6.40 o 
  -7  13   5      215.95      252.92     13.66 o 
  -6  13   5        4.43        8.60      5.15 o 
  -5  13   5       86.26      104.00      9.15 o 
  -4  13   5       13.48       14.51      3.70 o 
  -3  13   5       11.53       17.21      4.78 o 
  -2  13   5       29.47       29.26      4.28 o 
  -1  13   5       24.27       18.91      4.04 o 
   0  13   5       78.66       82.15      6.01 o 
   1  13   5       23.40       20.06      3.93 o 
   2  13   5      137.83      131.28      7.18 o 
   3  13   5      503.00      500.97     11.14 o 
   4  13   5       25.26       35.25      4.45 o 
   5  13   5        0.83        0.00      5.37 o 
   6  13   5        1.44       -4.62      6.89 o 
   7  13   5       24.51       26.15      7.88 o 
   8  13   5       53.59       67.38     13.50 o 
   9  13   5        1.53       -0.88      5.89 o 
  -9  14   5       45.94       35.66     11.92 o 
  -8  14   5        3.32       12.46      5.69 o 
  -7  14   5        1.01        0.49      5.03 o 
  -6  14   5      142.34      157.41     11.72 o 
  -5  14   5       85.37       78.62      8.60 o 
  -4  14   5        0.14       -1.04      3.81 o 
  -3  14   5       11.36       13.96      3.80 o 
  -2  14   5       61.66       44.95      5.03 o 
  -1  14   5       39.52       42.23      5.21 o 
   0  14   5       30.53       35.77      4.67 o 
   1  14   5       22.90       18.09      4.16 o 
   2  14   5      200.49      197.03      9.06 o 
   3  14   5       92.05      103.26      6.16 o 
   4  14   5      176.64      155.82     10.73 o 
   5  14   5       61.22       67.19     10.20 o 
   6  14   5      138.59      107.97     12.46 o 
   7  14   5       14.97        5.82      7.02 o 
   8  14   5        2.35        8.35      6.14 o 
   9  14   5      122.26      128.82     13.15 o 
  -8  15   5       58.62       43.72     12.42 o 
  -7  15   5        3.68        3.60      9.36 o 
  -6  15   5      135.63      132.11     15.80 o 
  -5  15   5        6.16        3.26      5.46 o 
  -4  15   5        0.74        2.27      4.77 o 
  -3  15   5        7.18       12.02      4.11 o 
  -2  15   5      102.56      114.06      8.52 o 
  -1  15   5       11.91        3.46      3.69 o 
   0  15   5       74.36       73.32      6.41 o 
   1  15   5      256.29      260.36     10.19 o 
   2  15   5      124.94      138.93      8.25 o 
   3  15   5       25.58       37.80      4.56 o 
   4  15   5        8.05        4.76      6.49 o 
   5  15   5        6.15        8.29     12.54 o 
   6  15   5      182.87      185.65     16.40 o 
   7  15   5      103.17       99.17     17.46 o 
  -7  16   5        3.98       -0.74      8.93 o 
  -6  16   5       62.37       74.70     15.90 o 
  -5  16   5       38.54       39.73     13.01 o 
  -4  16   5       15.43        9.38      5.79 o 
  -3  16   5        8.35       17.92      4.60 o 
  -2  16   5        5.03       11.14      4.39 o 
  -1  16   5        7.30       11.62      4.29 o 
   0  16   5        5.90        6.73      4.09 o 
   1  16   5        4.97        9.79      5.46 o 
   2  16   5       54.04       51.32      6.14 o 
   3  16   5        7.85        7.85      3.83 o 
   4  16   5       16.69       15.33      7.72 o 
   5  16   5        3.03        9.40     10.15 o 
   6  16   5       49.02       39.99     14.25 o 
  -5  17   5        3.17        5.22      9.84 o 
  -4  17   5       98.88       90.49     16.83 o 
  -3  17   5        1.02        8.53      7.54 o 
  -2  17   5       32.43       34.47      7.16 o 
  -1  17   5        7.03       11.77      4.54 o 
   0  17   5       41.40       48.28      9.94 o 
   1  17   5      103.63      116.94      9.13 o 
   2  17   5        0.01        7.57      5.07 o 
   3  17   5        6.70        6.22      5.69 o 
   4  17   5       45.60       52.70     14.61 o 
  -1  18   5       94.72       99.64     12.55 o 
   0  18   5       49.75       57.17     10.13 o 
   1  18   5       73.19       92.53     12.02 o 
 -14   0   6      344.69      368.98     24.68 o 
 -13   0   6       37.45       38.24     12.28 o 
 -12   0   6       43.04       43.98     11.87 o 
 -11   0   6      264.91      271.36     19.04 o 
 -10   0   6      161.44      106.18      9.01 o 
  -9   0   6      430.80      392.38     12.92 o 
  -8   0   6       45.12       38.44      5.73 o 
  -7   0   6      117.88      111.99      6.18 o 
  -6   0   6        7.55        4.51      2.97 o 
  -5   0   6      369.44      342.78      7.77 o 
  -4   0   6       14.28       17.91      2.68 o 
  -3   0   6     2270.42     2493.11     32.98 o 
  -2   0   6        2.60        2.43      1.68 o 
  -1   0   6     2830.11     2989.52     39.16 o 
   1   0   6      961.78     1025.19     31.49 o 
   2   0   6      283.18      366.72      8.28 o 
   3   0   6      264.11      286.25     11.49 o 
   4   0   6      872.71      953.79     17.50 o 
   5   0   6      489.30      520.16     11.84 o 
   6   0   6       23.50       27.90      4.03 o 
   7   0   6      112.14      121.04      7.80 o 
   8   0   6       48.88       65.24      9.79 o 
   9   0   6        4.63       11.67      8.25 o 
  10   0   6       21.60       22.59      9.11 o 
  11   0   6       35.25       41.02     10.81 o 
  12   0   6      151.72      150.00     17.12 o 
  13   0   6        0.50       14.72     11.44 o 
  14   0   6        2.68        6.80     11.31 o 
 -14   1   6      182.06      199.31     14.32 o 
 -13   1   6       33.88       35.97     19.46 o 
 -12   1   6        2.65        4.59      7.75 o 
 -11   1   6        3.82       -0.05      4.39 o 
 -10   1   6        0.03        6.44      4.53 o 
  -9   1   6      801.89      707.11     15.53 o 
  -8   1   6       42.00       31.79      3.77 o 
  -7   1   6      212.27      209.65      5.25 o 
  -6   1   6       80.93       78.64      3.55 o 
  -5   1   6      412.42      468.70      6.55 o 
  -4   1   6      832.31      826.51     10.10 o 
  -3   1   6      577.84      604.95      7.97 o 
  -2   1   6      280.83      260.65      4.36 o 
  -1   1   6      918.20      878.55     11.20 o 
   0   1   6     1004.94     1033.87     18.05 o 
   1   1   6      459.52      525.43      8.85 o 
   2   1   6        0.15        6.87      3.28 o 
   3   1   6       40.34       45.80      2.74 o 
   4   1   6      114.24      120.25      4.01 o 
   5   1   6       21.33       22.71      2.39 o 
   6   1   6        2.18        5.71      2.12 o 
   7   1   6       49.59       51.40      4.24 o 
   8   1   6      189.09      181.82     14.49 o 
   9   1   6        4.69        9.97      6.32 o 
  10   1   6        7.57        5.32      6.07 o 
  11   1   6        0.43       -1.38      6.33 o 
  12   1   6        0.11        2.62      7.09 o 
  13   1   6        5.74        6.18      7.63 o 
  14   1   6       12.95       13.21      7.75 o 
 -14   2   6        1.15       -6.44      7.46 o 
 -13   2   6      199.59      223.09     14.01 o 
 -12   2   6       16.13       11.87      5.47 o 
 -11   2   6      132.48      130.84     13.31 o 
 -10   2   6       29.83       31.63      5.37 o 
  -9   2   6      462.76      422.59     11.76 o 
  -8   2   6       27.91       26.60      4.60 o 
  -7   2   6      548.41      523.07      7.24 o 
  -6   2   6       64.34       62.74      3.75 o 
  -5   2   6       41.60       35.64      2.16 o 
  -4   2   6     1779.22     1908.63     17.47 o 
  -3   2   6     1584.95     1648.30     15.27 o 
  -2   2   6      405.53      464.69      6.73 o 
  -1   2   6      383.24      444.47      7.82 o 
   0   2   6      575.51      619.31      9.36 o 
   1   2   6      292.90      306.58      6.52 o 
   2   2   6     6731.15     7211.92     81.79 o 
   3   2   6      320.49      301.70      6.74 o 
   4   2   6     1644.21     1787.32     20.76 o 
   5   2   6       17.73       27.18      2.80 o 
   6   2   6      434.00      502.47      8.54 o 
   7   2   6        0.00       -0.04      2.86 o 
   8   2   6        3.59        5.53      4.24 o 
   9   2   6        8.21       23.45      9.23 o 
  10   2   6      476.78      487.26     23.96 o 
  11   2   6        4.76        5.36      9.40 o 
  12   2   6      151.02      165.33     17.51 o 
  13   2   6        4.75       -9.64      9.64 o 
  14   2   6        3.19        6.32     10.97 o 
 -14   3   6       12.16       10.04      7.94 o 
 -13   3   6       17.12        7.28      8.28 o 
 -12   3   6       64.86       61.31      6.84 o 
 -11   3   6        4.32        4.18      4.95 o 
 -10   3   6       14.53       19.94      5.14 o 
  -9   3   6       71.57       64.33      5.91 o 
  -8   3   6       24.90       31.06      4.69 o 
  -7   3   6       23.79       26.84      2.97 o 
  -6   3   6      241.04      214.99      5.02 o 
  -5   3   6      853.45      810.70      8.72 o 
  -4   3   6       71.38       75.45      3.01 o 
  -3   3   6      232.18      202.28      4.18 o 
  -2   3   6      114.29      111.35      3.41 o 
  -1   3   6     1413.20     1521.39     17.58 o 
   0   3   6      225.29      253.19      5.46 o 
   1   3   6     1111.59     1165.56     16.26 o 
   2   3   6     1252.46     1306.27     17.69 o 
   3   3   6      227.39      259.85      8.23 o 
   4   3   6       73.69       78.90      4.05 o 
   5   3   6      213.55      224.55      5.70 o 
   6   3   6      129.45      128.61      4.85 o 
   7   3   6       21.04       21.83      3.63 o 
   8   3   6        0.11       -5.09      6.53 o 
   9   3   6      991.96     1029.15     23.76 o 
  10   3   6        2.29       -0.35      8.29 o 
  11   3   6       35.74       31.99     10.81 o 
  12   3   6        2.09       -6.90      9.64 o 
  13   3   6       64.71       52.30     13.38 o 
  14   3   6        5.47       -9.52     10.50 o 
 -14   4   6        1.53        3.96      7.70 o 
 -13   4   6       31.56       54.55      7.16 o 
 -12   4   6        0.09       -5.22      5.22 o 
 -11   4   6      268.48      276.52     10.71 o 
 -10   4   6       88.77       88.25      9.87 o 
  -9   4   6       41.21       29.62      8.00 o 
  -8   4   6      178.79      169.75      5.41 o 
  -7   4   6      167.50      176.74      5.39 o 
  -6   4   6      396.25      357.00      6.43 o 
  -5   4   6      207.51      204.33      4.38 o 
  -4   4   6       84.53       97.88      3.38 o 
  -3   4   6     1249.46     1293.95     13.94 o 
  -2   4   6      392.80      415.28     11.84 o 
  -1   4   6      359.93      370.02      6.80 o 
   0   4   6       30.75       31.22      2.15 o 
   1   4   6      680.41      716.83     13.94 o 
   2   4   6       48.59       73.18      3.38 o 
   3   4   6      370.20      440.44      9.90 o 
   4   4   6        0.05        2.96      1.91 o 
   5   4   6       53.09       61.24      4.51 o 
   6   4   6       55.60       60.14      4.10 o 
   7   4   6       41.62       45.05      4.39 o 
   8   4   6        0.14        1.35      3.73 o 
   9   4   6       72.55       62.09      7.19 o 
  10   4   6       58.66       45.41      6.70 o 
  11   4   6      141.40      130.09     15.46 o 
  12   4   6       76.77       71.82     13.66 o 
  13   4   6       42.61       41.77     12.65 o 
 -14   5   6       18.65       33.07     11.46 o 
 -13   5   6        2.33       -3.71      5.94 o 
 -12   5   6       17.78        9.35      7.03 o 
 -11   5   6       37.72       39.08      7.48 o 
 -10   5   6       93.18      108.35      9.36 o 
  -9   5   6        2.42        1.16      5.36 o 
  -8   5   6       96.47       83.69      4.62 o 
  -7   5   6     1188.78     1100.61     13.81 o 
  -6   5   6        0.50       -1.62      1.88 o 
  -5   5   6        0.04        2.65      1.92 o 
  -4   5   6      706.58      698.02      9.10 o 
  -3   5   6        6.35       20.67      2.25 o 
  -2   5   6       55.80       70.68      3.21 o 
  -1   5   6       23.87       12.35      1.99 o 
   0   5   6       21.10       37.25      2.57 o 
   1   5   6      113.59      121.98      3.97 o 
   2   5   6       22.89       27.16      2.50 o 
   3   5   6        8.50       13.67      2.33 o 
   4   5   6        3.08        5.79      2.60 o 
   5   5   6        3.51        6.26      3.02 o 
   6   5   6       22.57       32.64      3.97 o 
   7   5   6       21.12       25.75      4.44 o 
   8   5   6        9.41        7.44      3.63 o 
   9   5   6       10.44       10.46      7.84 o 
  10   5   6        1.55        9.53      6.03 o 
  11   5   6       60.55       71.53     15.54 o 
  12   5   6        0.47       -9.71      9.71 o 
  13   5   6        1.37       18.54     11.94 o 
 -13   6   6        6.16       17.74     11.70 o 
 -12   6   6       14.61        2.71     10.78 o 
 -11   6   6        9.08        9.30      9.80 o 
 -10   6   6       90.46       94.19     13.49 o 
  -9   6   6        7.53        8.95      8.58 o 
  -8   6   6        6.51        5.27      2.95 o 
  -7   6   6       52.42       43.80      3.97 o 
  -6   6   6      982.38      991.02     14.56 o 
  -5   6   6      271.50      292.62      6.24 o 
  -4   6   6        6.30        9.16      2.11 o 
  -3   6   6       15.68       22.43      3.19 o 
  -2   6   6        8.99        8.95      2.31 o 
  -1   6   6       70.56       81.51      3.55 o 
   0   6   6       99.64      119.87      4.32 o 
   1   6   6      247.34      274.19      6.17 o 
   2   6   6        0.40        4.18      1.95 o 
   3   6   6        0.00       -1.33      2.02 o 
   4   6   6       56.58       61.68      3.52 o 
   5   6   6       52.62       54.72      3.94 o 
   6   6   6        2.00        0.13      3.38 o 
   7   6   6        3.51        1.24      3.13 o 
   8   6   6        9.60        4.23      3.50 o 
   9   6   6        0.47       -2.28      5.44 o 
  10   6   6        3.37        6.25      6.18 o 
  11   6   6       17.62       13.20      9.17 o 
  12   6   6       46.20       39.10     12.45 o 
  13   6   6       54.23       83.26     15.30 o 
 -13   7   6        0.12        3.08     11.19 o 
 -12   7   6      209.97      215.94     19.53 o 
 -11   7   6       55.05       64.39     13.08 o 
 -10   7   6        0.14        5.39      9.02 o 
  -9   7   6       86.10       88.03      6.34 o 
  -8   7   6       47.70       48.34      4.50 o 
  -7   7   6        4.84        4.70      3.06 o 
  -6   7   6      424.14      401.13     10.14 o 
  -5   7   6      202.05      230.91      6.72 o 
  -4   7   6      739.91      700.68     12.70 o 
  -3   7   6       87.85       83.34      4.65 o 
  -1   7   6      587.06      627.30     11.23 o 
   0   7   6      104.91      103.52      4.09 o 
   1   7   6       55.55       77.09      4.31 o 
   2   7   6      113.81      123.08      5.45 o 
   3   7   6       20.62       19.94      2.65 o 
   4   7   6      154.99      151.11      5.09 o 
   5   7   6      116.59      138.08      5.10 o 
   6   7   6       43.16       43.15      4.89 o 
   7   7   6       49.07       41.91      4.46 o 
   8   7   6        2.18        1.70      3.55 o 
   9   7   6       78.16       88.57      6.96 o 
  10   7   6       18.07       26.18      7.12 o 
  11   7   6        0.10       -8.19     10.04 o 
  12   7   6        3.92       -2.02      7.10 o 
  13   7   6       69.19       98.49     15.38 o 
 -13   8   6       28.57       23.09     12.58 o 
 -12   8   6      159.63      171.84     18.32 o 
 -11   8   6       19.77       12.63     11.38 o 
 -10   8   6       25.42       28.71     11.13 o 
  -9   8   6       52.32       51.27      5.84 o 
  -8   8   6        2.08       -0.51      3.41 o 
  -7   8   6       31.73       35.20      4.73 o 
  -6   8   6        3.47        0.95      3.45 o 
  -5   8   6      271.71      262.06      8.46 o 
  -4   8   6       27.23       38.99      3.74 o 
  -3   8   6       17.82       18.50      3.09 o 
  -2   8   6      234.08      182.20     15.20 o 
  -1   8   6      505.92      536.62     11.00 o 
   0   8   6       13.91       18.21      2.82 o 
   1   8   6       16.37       14.27      2.37 o 
   2   8   6      183.64      179.23      5.73 o 
   3   8   6        0.02       -0.97      2.29 o 
   4   8   6      180.84      189.47      6.72 o 
   5   8   6       13.06       12.81      3.03 o 
   6   8   6      849.42      801.93     17.22 o 
   7   8   6       64.18       72.48      5.24 o 
   8   8   6      204.19      226.68      8.28 o 
   9   8   6        2.51       -4.25      4.25 o 
  10   8   6       36.33       41.67     16.73 o 
  11   8   6       19.57       25.04      7.65 o 
  12   8   6       25.57       36.63     17.16 o 
 -12   9   6      157.17      191.43     20.32 o 
 -11   9   6        7.14        9.72     11.97 o 
 -10   9   6       39.32       32.42     11.79 o 
  -9   9   6       15.12       15.55      4.06 o 
  -8   9   6       23.64       28.84      4.21 o 
  -7   9   6       27.96       27.63      4.78 o 
  -6   9   6       35.12       30.20      5.29 o 
  -5   9   6      349.94      322.36     12.60 o 
  -4   9   6      789.72      767.54     14.30 o 
  -3   9   6      340.62      287.91      8.12 o 
  -2   9   6      559.46      553.19     11.53 o 
  -1   9   6      266.40      265.74      9.88 o 
   0   9   6       30.01       18.74      3.40 o 
   1   9   6     1367.88     1277.61     18.31 o 
   2   9   6      169.42      156.10      7.01 o 
   3   9   6       78.34       85.06      4.72 o 
   4   9   6        0.95        2.51      3.27 o 
   5   9   6      504.05      456.45     13.58 o 
   6   9   6        9.30       10.83      5.35 o 
   7   9   6       11.89        4.22      5.29 o 
   8   9   6        4.09        3.88      4.37 o 
   9   9   6       29.50       29.77      7.09 o 
  10   9   6       91.24       86.50     14.24 o 
  11   9   6       58.20       41.92     12.64 o 
  12   9   6        3.47       22.24     11.88 o 
 -12  10   6       73.01       52.71     14.70 o 
 -11  10   6        0.19       -7.86     11.06 o 
 -10  10   6      112.71      117.81     16.55 o 
  -9  10   6       17.10       22.69      4.74 o 
  -8  10   6       51.48       68.94      6.79 o 
  -7  10   6        6.01        9.08      6.04 o 
  -6  10   6       41.36       39.74      5.91 o 
  -5  10   6      144.81      148.90      8.03 o 
  -4  10   6       43.42       51.92      4.56 o 
  -3  10   6      103.09      108.16      5.94 o 
  -2  10   6       18.50       23.70      3.47 o 
  -1  10   6       54.38       51.25      4.68 o 
   0  10   6       25.18       18.20      3.29 o 
   1  10   6      152.49      164.82      6.46 o 
   2  10   6        3.79        2.92      2.40 o 
   3  10   6        3.52        5.06      2.78 o 
   4  10   6      135.92      131.76      5.69 o 
   5  10   6        2.47        4.79      5.02 o 
   6  10   6        1.15       -3.59      4.62 o 
   7  10   6        7.05        0.89      5.63 o 
   8  10   6       19.06       21.04      5.60 o 
   9  10   6        0.11      -10.26     11.55 o 
  10  10   6        7.39        0.22     10.37 o 
  11  10   6        4.32       -8.78     10.25 o 
 -11  11   6       90.82      101.77     16.59 o 
 -10  11   6       45.34       47.55     13.12 o 
  -9  11   6        3.10        6.05      3.97 o 
  -8  11   6       28.24       33.14      6.24 o 
  -7  11   6       42.53       55.09      6.97 o 
  -6  11   6        8.47        9.62      4.48 o 
  -5  11   6      298.36      303.39     18.26 o 
  -4  11   6        0.05        0.04      2.78 o 
  -3  11   6        6.34        6.48      2.98 o 
  -2  11   6       32.91       27.09      3.78 o 
  -1  11   6       15.62       10.78      3.22 o 
   0  11   6      180.75      166.46      9.76 o 
   1  11   6        3.49        3.27      2.60 o 
   2  11   6        7.52        1.60      2.75 o 
   3  11   6      497.51      472.39     11.92 o 
   4  11   6      104.02       96.85      5.36 o 
   5  11   6        0.00        7.70      5.37 o 
   6  11   6        4.62        4.03     10.80 o 
   7  11   6       69.32       77.61      9.86 o 
   8  11   6        1.04       -2.79      4.95 o 
   9  11   6        2.88        6.04      6.51 o 
  10  11   6       19.33       19.81     11.77 o 
  11  11   6       38.43       38.72     13.52 o 
 -10  12   6       19.31       17.48     12.46 o 
  -9  12   6      168.53      198.33     14.76 o 
  -8  12   6       18.00       22.70      5.92 o 
  -7  12   6       20.75       14.58      5.58 o 
  -6  12   6       87.89       90.53      8.57 o 
  -5  12   6       26.11       29.71      5.93 o 
  -4  12   6      117.70      103.13      6.47 o 
  -3  12   6        0.00        0.03      3.00 o 
  -2  12   6       29.57       26.87      4.03 o 
  -1  12   6       65.35       68.71      5.43 o 
   0  12   6      128.06      116.71      6.71 o 
   1  12   6      141.18      144.60      7.33 o 
   2  12   6      208.73      167.01      7.07 o 
   3  12   6       39.41       42.75      4.20 o 
   4  12   6        1.45        3.35      2.86 o 
   5  12   6       92.60       85.63     10.40 o 
   6  12   6       35.49       32.18      7.64 o 
   7  12   6        6.52        8.74      6.75 o 
   8  12   6        5.58       -1.49      5.36 o 
   9  12   6        0.01       -6.87      8.77 o 
  10  12   6        1.23       23.87     12.39 o 
 -10  13   6       36.25       56.00      8.01 o 
  -9  13   6       77.61       91.06      9.43 o 
  -8  13   6      116.91      152.88     11.60 o 
  -7  13   6        0.46        1.39      4.93 o 
  -6  13   6       54.65       63.58      7.96 o 
  -5  13   6       36.91       39.52      9.41 o 
  -4  13   6        3.71        2.39      3.43 o 
  -3  13   6      259.45      234.46      8.83 o 
  -2  13   6      439.70      422.08     11.53 o 
  -1  13   6       25.57       23.62      4.21 o 
   0  13   6       50.95       63.74      5.52 o 
   1  13   6       53.58       57.38      5.38 o 
   2  13   6        3.68        8.67      3.24 o 
   3  13   6       46.47       38.26      4.26 o 
   4  13   6       33.50       30.58      5.82 o 
   5  13   6      106.01      108.97     11.70 o 
   6  13   6       76.38       75.83     10.73 o 
   7  13   6       58.82       59.29      9.75 o 
   8  13   6       67.16       68.85      8.51 o 
   9  13   6        4.83        3.20      7.36 o 
  -9  14   6       46.41       45.88      9.18 o 
  -8  14   6       53.59       57.25      8.31 o 
  -7  14   6        0.69        6.65      5.70 o 
  -6  14   6       36.51       46.27     10.41 o 
  -5  14   6       50.22       59.95      7.76 o 
  -4  14   6       31.10       39.14      5.88 o 
  -3  14   6        4.94        9.03      3.89 o 
  -2  14   6      225.89      236.52     10.17 o 
  -1  14   6       39.41       44.22      5.79 o 
   0  14   6        0.03        0.40      3.68 o 
   1  14   6        2.21        0.27      3.07 o 
   2  14   6       43.85       44.86      4.68 o 
   3  14   6       64.70       64.28      5.34 o 
   4  14   6       38.21       22.95      7.64 o 
   5  14   6       95.89      102.21     12.23 o 
   6  14   6       99.42       88.81     11.67 o 
   7  14   6       95.32       91.92     14.08 o 
   8  14   6       97.26      132.64     24.37 o 
  -8  15   6       30.25       23.02     11.45 o 
  -7  15   6       14.89       24.63     11.49 o 
  -6  15   6       20.38       15.67      6.56 o 
  -5  15   6       26.77       37.40      7.02 o 
  -4  15   6        9.66       13.07      7.85 o 
  -3  15   6       38.17       46.14      5.61 o 
  -2  15   6       53.11       56.95      5.99 o 
  -1  15   6      226.02      219.45     13.50 o 
   0  15   6      111.54      110.35      7.47 o 
   1  15   6       29.83       28.96      4.49 o 
   2  15   6        5.71        5.61      3.60 o 
   3  15   6       54.97       48.45      4.97 o 
   4  15   6      265.78      249.82     18.17 o 
   5  15   6        1.47       -6.04      6.04 o 
   6  15   6        4.25        7.88      9.95 o 
   7  15   6        8.82       10.45     10.65 o 
  -6  16   6        4.48       16.83     11.07 o 
  -5  16   6        0.33       -7.83      7.83 o 
  -4  16   6       19.47       30.68     11.59 o 
  -3  16   6       48.25       47.42      8.93 o 
  -2  16   6       19.61       17.15      4.72 o 
  -1  16   6      106.84       98.05      7.48 o 
   0  16   6        1.49        3.95      4.27 o 
   1  16   6        8.68        9.28      3.96 o 
   2  16   6        2.22        3.11      3.67 o 
   3  16   6      108.67      111.54      8.72 o 
   4  16   6       17.53        9.19     10.64 o 
   5  16   6        5.25        7.43     10.32 o 
   6  16   6       17.25       10.42     11.25 o 
  -4  17   6        4.74        5.22      9.79 o 
  -3  17   6       14.41        8.28      7.90 o 
  -2  17   6       32.44       46.38      7.70 o 
  -1  17   6       20.82        9.28      7.00 o 
   0  17   6       93.43      101.50      9.74 o 
   1  17   6       19.17       21.56      5.18 o 
   2  17   6       27.73       32.88      7.20 o 
   3  17   6       62.76       51.41      7.81 o 
   4  17   6        4.88       -5.83      8.50 o 
 -14   1   7      227.32      241.39     28.85 o 
 -13   1   7       45.12       34.08      8.66 o 
 -12   1   7        0.13       11.43      6.89 o 
 -11   1   7        0.20       -4.34      4.34 o 
 -10   1   7       50.03       39.11      5.50 o 
  -9   1   7      455.16      457.13     17.12 o 
  -8   1   7      453.28      389.16      8.98 o 
  -7   1   7      280.01      281.42      6.13 o 
  -6   1   7       27.94       29.66      3.02 o 
  -5   1   7      473.68      522.63      7.92 o 
  -4   1   7      481.57      497.04      6.89 o 
  -3   1   7       75.94       68.51      3.02 o 
  -2   1   7      127.32      113.97      3.31 o 
  -1   1   7     2195.36     2248.75     29.45 o 
   0   1   7     1094.35     1186.03     41.62 o 
   1   1   7     1606.59     1710.35     22.24 o 
   2   1   7       65.72       75.42      3.87 o 
   3   1   7      685.11      724.84     10.26 o 
   4   1   7        2.83        4.57      2.17 o 
   5   1   7      112.13      135.43      4.21 o 
   6   1   7       11.76       10.89      2.60 o 
   7   1   7       44.37       42.39      4.29 o 
   8   1   7       31.07       39.72      6.57 o 
   9   1   7        0.99        6.18      5.70 o 
  10   1   7      232.50      259.23     17.75 o 
  11   1   7      115.33      102.05      9.88 o 
  12   1   7       30.87       22.44      8.12 o 
  13   1   7        3.77        1.37      8.07 o 
 -14   2   7        9.15        4.52     10.99 o 
 -13   2   7      395.35      421.25     31.94 o 
 -12   2   7       63.62       63.51      6.94 o 
 -11   2   7       94.70       94.25      9.46 o 
 -10   2   7       71.61       61.37      7.05 o 
  -9   2   7        6.28        7.26      5.74 o 
  -8   2   7      255.62      259.06      8.30 o 
  -7   2   7       92.35       77.89      3.60 o 
  -6   2   7      208.07      201.48      4.80 o 
  -5   2   7       55.95       61.84      2.94 o 
  -4   2   7      636.65      673.15      7.85 o 
  -3   2   7     1470.67     1518.38     15.33 o 
  -2   2   7       46.88       43.66      2.51 o 
  -1   2   7     1156.78     1292.62     19.43 o 
   0   2   7       34.26       35.33      3.24 o 
   1   2   7     5003.01     5322.10     61.68 o 
   2   2   7      932.47      983.38     14.48 o 
   3   2   7      595.88      633.83     10.78 o 
   4   2   7       57.64       66.66      3.57 o 
   5   2   7        1.02        5.22      2.98 o 
   6   2   7      117.52      115.14      4.57 o 
   7   2   7      257.39      271.53      7.61 o 
   8   2   7       82.68       92.74     11.69 o 
   9   2   7        4.67        2.58      8.46 o 
  10   2   7      342.41      318.09     20.32 o 
  11   2   7       41.31       54.27     12.38 o 
  12   2   7       20.05       33.46     11.89 o 
  13   2   7        5.63       -2.81     10.69 o 
 -14   3   7        0.50        5.23      8.12 o 
 -13   3   7        0.90        1.07      7.58 o 
 -12   3   7       77.86       86.17      7.80 o 
 -11   3   7        6.02       12.71      5.38 o 
 -10   3   7      179.75      209.53      9.35 o 
  -9   3   7      112.25      118.78      7.19 o 
  -8   3   7      166.46      152.16     11.40 o 
  -7   3   7      408.21      360.42      7.44 o 
  -6   3   7     1244.96     1142.82     11.79 o 
  -5   3   7      111.61      120.57      3.44 o 
  -4   3   7      403.56      402.30      5.63 o 
  -3   3   7        9.59        3.94      1.74 o 
  -2   3   7       29.40       39.58      2.57 o 
  -1   3   7      297.21      296.39      6.36 o 
   0   3   7      244.17      250.87      6.04 o 
   1   3   7        2.46        6.44      3.36 o 
   2   3   7     4002.52     4232.81     50.10 o 
   3   3   7      836.56      902.82     14.21 o 
   4   3   7      526.43      584.59     10.51 o 
   5   3   7      398.22      426.24      9.96 o 
   6   3   7      145.45      150.46      6.60 o 
   7   3   7      221.00      241.01     12.27 o 
   8   3   7      416.42      441.41     11.57 o 
   9   3   7      797.30      878.43     33.54 o 
  10   3   7        3.48        4.33      9.06 o 
  11   3   7       32.54       13.60     10.45 o 
  12   3   7       21.42       19.69     10.93 o 
  13   3   7        0.51       -6.21     10.20 o 
 -14   4   7        0.35       -7.86      7.86 o 
 -13   4   7       54.72       60.03      7.43 o 
 -12   4   7        1.87       -3.23      5.45 o 
 -11   4   7       36.90       39.17     12.78 o 
 -10   4   7       48.67       64.03      6.58 o 
  -9   4   7       38.18       32.24      5.10 o 
  -8   4   7        5.24       10.38      2.83 o 
  -7   4   7     1162.44     1088.10     14.64 o 
  -6   4   7      307.77      306.37      6.19 o 
  -5   4   7        3.03        6.28      2.42 o 
  -4   4   7      282.33      287.50      5.87 o 
  -3   4   7      181.53      193.08      4.13 o 
  -2   4   7      463.49      481.90      7.28 o 
  -1   4   7       50.98       51.66      3.40 o 
   0   4   7      111.19      122.61      3.97 o 
   1   4   7     2202.03     2290.03     28.89 o 
   2   4   7       25.31       40.13      3.31 o 
   3   4   7     1599.53     1646.65     25.78 o 
   4   4   7       70.03       61.98      4.79 o 
   5   4   7      366.84      375.37      8.55 o 
   6   4   7      181.07      184.98      6.28 o 
   7   4   7      104.73      113.92      5.97 o 
   8   4   7       42.24       46.85      5.33 o 
   9   4   7      641.16      646.84     18.07 o 
  10   4   7       51.36       53.76     11.64 o 
  11   4   7        3.66        1.13      9.75 o 
  12   4   7       87.51       64.32     13.35 o 
  13   4   7       19.49       13.66     11.31 o 
 -13   5   7       54.66       65.95      7.52 o 
 -12   5   7       27.37       31.76      6.36 o 
 -11   5   7        0.91        4.86      5.12 o 
 -10   5   7        0.34       -4.30      4.30 o 
  -9   5   7       43.78       50.92      6.75 o 
  -8   5   7        6.60        7.66      2.77 o 
  -7   5   7      807.12      754.47     11.82 o 
  -6   5   7       87.14       82.32      4.30 o 
  -5   5   7      131.10      156.66      4.87 o 
  -4   5   7        2.93        1.94      2.14 o 
  -3   5   7        5.19        2.84      2.02 o 
  -2   5   7       36.98       34.45      2.87 o 
  -1   5   7       63.58       66.93      3.63 o 
   0   5   7       16.29       12.39      2.02 o 
   1   5   7      106.57       99.03      4.50 o 
   2   5   7      282.76      298.33      6.54 o 
   3   5   7       95.68       90.71      5.36 o 
   4   5   7      175.86      204.41      6.55 o 
   5   5   7        1.26        2.33      2.94 o 
   6   5   7       15.02       14.93      3.59 o 
   7   5   7        2.86        5.53      3.49 o 
   8   5   7       11.41        6.83      6.29 o 
   9   5   7        7.85        6.51      5.74 o 
  10   5   7       15.79       16.75      6.33 o 
  11   5   7        1.57        4.70      9.53 o 
  12   5   7       68.31       83.19     14.66 o 
  13   5   7        1.02       -5.80     10.93 o 
 -13   6   7       31.10       37.78     13.00 o 
 -12   6   7        1.57       23.22     11.29 o 
 -11   6   7       13.87       23.15     10.91 o 
 -10   6   7       15.51       13.83      9.75 o 
  -9   6   7       60.83       56.67     11.19 o 
  -8   6   7       61.14       51.85      5.05 o 
  -7   6   7      141.95      135.95      6.87 o 
  -6   6   7      311.30      304.10      7.40 o 
  -5   6   7       43.53       55.22      3.38 o 
  -4   6   7       47.24       48.08      3.01 o 
  -3   6   7      102.10      135.94      4.79 o 
  -1   6   7      235.30      219.66     14.50 o 
   0   6   7      316.73      333.60      6.65 o 
   1   6   7      102.81      119.91      5.01 o 
   2   6   7        1.62       -0.07      1.86 o 
   3   6   7      152.08      181.75      8.74 o 
   4   6   7      123.85      132.04      5.56 o 
   5   6   7      442.06      460.86     10.11 o 
   6   6   7      453.00      479.43     13.10 o 
   7   6   7        2.59        7.22      3.98 o 
   8   6   7       58.39       53.07      5.16 o 
   9   6   7        4.14        0.01      5.96 o 
  10   6   7        3.52        3.25      6.46 o 
  11   6   7        9.31       17.74      6.89 o 
  12   6   7        7.10       11.06     11.23 o 
  13   6   7       67.84       70.74     15.19 o 
 -13   7   7        1.77       18.77     12.26 o 
 -12   7   7        7.18        3.84     10.77 o 
 -11   7   7        3.28        9.33     10.60 o 
 -10   7   7        0.05       -1.10     10.10 o 
  -9   7   7        0.13        4.23      4.47 o 
  -8   7   7       42.68       41.34      5.08 o 
  -7   7   7      200.02      182.38      7.43 o 
  -6   7   7      488.69      425.58      9.18 o 
  -5   7   7       16.43       17.32      2.89 o 
  -4   7   7       69.88       67.56      5.02 o 
  -3   7   7      551.91      585.23     10.55 o 
  -1   7   7       21.80       15.41      2.28 o 
   0   7   7        1.76        1.48      2.43 o 
   1   7   7       28.82       31.76      3.08 o 
   2   7   7       45.00       43.12      3.86 o 
   3   7   7       12.07       15.43      2.63 o 
   4   7   7      471.92      501.66      9.04 o 
   5   7   7       86.08      100.13      5.02 o 
   6   7   7      200.75      200.05      8.67 o 
   7   7   7      132.38      130.94      6.73 o 
   8   7   7       80.89       78.48      6.34 o 
   9   7   7       19.34       13.59      6.26 o 
  10   7   7        5.74       -4.57     13.98 o 
  11   7   7       40.52       39.47      7.91 o 
  12   7   7       17.08       21.99     11.63 o 
 -12   8   7       36.75       41.10     12.93 o 
 -11   8   7       23.19       18.33     12.25 o 
 -10   8   7       28.50       36.18     12.28 o 
  -9   8   7      234.69      217.13      8.90 o 
  -8   8   7        5.82        9.72      3.57 o 
  -7   8   7       38.55       36.09      4.32 o 
  -6   8   7       92.44       94.54      5.73 o 
  -5   8   7     2392.26     2305.28     29.08 o 
  -4   8   7      366.09      360.41      8.36 o 
  -3   8   7      187.87      157.04      5.91 o 
  -2   8   7       99.03       95.28      4.92 o 
  -1   8   7       53.09       50.14      3.82 o 
   0   8   7        2.38        3.38      2.27 o 
   1   8   7     3087.75     3076.34     33.36 o 
   2   8   7      122.22      101.92      5.09 o 
   3   8   7       17.03       25.30      3.51 o 
   4   8   7      266.59      269.17      7.77 o 
   5   8   7        9.86       12.56      2.74 o 
   6   8   7        0.28       -3.38      3.38 o 
   7   8   7      280.66      264.87      8.63 o 
   8   8   7       54.57       44.15      6.49 o 
   9   8   7       47.84       40.41      6.76 o 
  10   8   7      339.36      381.52     15.26 o 
  11   8   7      240.51      248.73     20.22 o 
  12   8   7       29.78       30.34      7.96 o 
 -12   9   7      106.56      121.66     16.55 o 
 -11   9   7      138.79      153.40     18.44 o 
 -10   9   7       19.22       29.67     11.59 o 
  -9   9   7        0.26       -3.47      3.47 o 
  -8   9   7       27.89       23.80      7.20 o 
  -7   9   7       18.52       23.20      6.63 o 
  -6   9   7       56.03       51.20      5.44 o 
  -5   9   7        5.61        2.74      2.67 o 
  -4   9   7      194.50      154.09      6.24 o 
  -3   9   7      752.64      690.51     15.58 o 
  -2   9   7      338.20      330.04      8.06 o 
  -1   9   7       37.81       35.07      3.58 o 
   0   9   7      581.89      532.03     10.50 o 
   1   9   7      600.54      542.83      9.56 o 
   2   9   7       34.80       30.11      3.36 o 
   3   9   7       28.92       21.83      3.26 o 
   4   9   7        1.30        2.59      2.74 o 
   5   9   7      163.79      145.38      7.42 o 
   6   9   7        3.77        1.55      5.15 o 
   7   9   7       31.81       34.22      7.13 o 
   8   9   7        7.88        7.70      5.08 o 
   9   9   7        9.43       -0.62      5.79 o 
  10   9   7       50.70       23.70     11.84 o 
  11   9   7       80.01       97.88     14.54 o 
 -11  10   7        2.96       13.28     12.32 o 
 -10  10   7      162.73      202.66     19.74 o 
  -9  10   7       27.55       49.29     10.52 o 
  -8  10   7      130.27      131.03      7.37 o 
  -7  10   7       85.94      100.33      7.45 o 
  -6  10   7      248.09      231.71      9.94 o 
  -5  10   7      166.40      162.34      8.68 o 
  -4  10   7       52.43       46.30      4.50 o 
  -3  10   7       16.83       17.69      3.15 o 
  -2  10   7        3.15       -1.06      2.41 o 
  -1  10   7       26.66       23.63      3.40 o 
   0  10   7      965.33      879.72     14.72 o 
   1  10   7        0.05        0.66      2.50 o 
   2  10   7       86.78       90.55      5.11 o 
   3  10   7        4.40        4.12      2.65 o 
   4  10   7        7.10        6.74      3.06 o 
   5  10   7        0.02       -5.22      6.25 o 
   6  10   7       67.03       65.06      8.93 o 
   7  10   7       17.42        9.04      9.42 o 
   8  10   7       38.36       34.64      6.47 o 
   9  10   7        0.42       -5.69      5.69 o 
  10  10   7        1.62       -9.38      9.38 o 
  11  10   7       74.52       90.05     15.07 o 
 -11  11   7       10.11       -2.62     11.28 o 
 -10  11   7        0.09      -10.76     10.76 o 
  -9  11   7        0.72        1.44      4.29 o 
  -8  11   7        7.05        9.52      4.55 o 
  -7  11   7       15.85       16.70      7.74 o 
  -6  11   7       57.02       61.10      6.26 o 
  -5  11   7       13.67       10.46      3.99 o 
  -4  11   7       87.04       90.71      6.86 o 
  -3  11   7        7.02        5.41      3.04 o 
  -2  11   7       28.91       28.33      3.64 o 
  -1  11   7        6.42        6.04      2.94 o 
   0  11   7       90.22      103.53      6.43 o 
   1  11   7       36.97       37.05      3.90 o 
   2  11   7        0.77        1.39      2.72 o 
   3  11   7       33.19       27.98      3.69 o 
   4  11   7      232.60      243.91      8.26 o 
   5  11   7       11.72       10.51      7.31 o 
   6  11   7       21.91       28.49      7.45 o 
   7  11   7        4.45        0.87      5.91 o 
   8  11   7        5.89        9.35      5.70 o 
   9  11   7       62.51       39.57      8.49 o 
  10  11   7       10.61       14.89     11.50 o 
 -10  12   7        4.70        6.21     11.65 o 
  -9  12   7       89.71      125.30     13.43 o 
  -8  12   7       41.32       53.61      7.42 o 
  -7  12   7      192.52      215.02     11.10 o 
  -6  12   7       15.14       13.83      5.38 o 
  -5  12   7       87.90       80.05      8.31 o 
  -4  12   7       47.57       49.65      5.00 o 
  -3  12   7       26.46       24.80      4.07 o 
  -2  12   7        3.20        6.03      3.28 o 
  -1  12   7       32.11       36.64      4.10 o 
   0  12   7      110.07      104.78      7.08 o 
   1  12   7       13.93       12.31      3.30 o 
   2  12   7       14.82       12.74      3.31 o 
   3  12   7        5.16        4.15      2.98 o 
   4  12   7        0.32        1.05      2.96 o 
   5  12   7       17.09       15.82      9.30 o 
   6  12   7       34.58       33.07      8.15 o 
   7  12   7        0.00        1.73      6.20 o 
   8  12   7        7.57       18.00      6.18 o 
   9  12   7       71.31       60.59     10.04 o 
  10  12   7        9.80       26.99     12.40 o 
  -9  13   7        5.91        5.53      6.38 o 
  -8  13   7       61.38       56.85      6.99 o 
  -7  13   7        3.88       12.71      5.01 o 
  -6  13   7      183.16      192.43     15.01 o 
  -5  13   7       12.42       10.43      5.27 o 
  -4  13   7       16.88       12.73      4.01 o 
  -3  13   7       15.49       14.32      3.94 o 
  -2  13   7      246.96      209.82     11.80 o 
  -1  13   7       78.07       83.46      5.65 o 
   0  13   7       17.23       24.42      3.94 o 
   1  13   7       14.71        8.82      3.25 o 
   2  13   7      101.90      105.39      6.21 o 
   3  13   7       54.89       60.02      4.93 o 
   4  13   7        2.81        7.44      4.13 o 
   5  13   7       53.18       52.03      9.43 o 
   6  13   7       47.77       58.25      9.79 o 
   7  13   7       20.67       27.27     11.87 o 
   8  13   7        0.24       -5.57      5.57 o 
   9  13   7      277.92      285.60     17.24 o 
  -8  14   7        8.27        9.60      7.15 o 
  -7  14   7      171.51      180.37     11.02 o 
  -6  14   7        2.09        3.89      4.65 o 
  -5  14   7       60.85       69.10      8.65 o 
  -4  14   7      178.19      201.73     11.11 o 
  -3  14   7        2.31        2.72      3.76 o 
  -2  14   7        0.02       -3.04      3.51 o 
  -1  14   7       25.23       27.38      4.30 o 
   0  14   7       11.36       20.67      3.97 o 
   1  14   7       97.48       99.27      6.38 o 
   2  14   7       13.30       19.36      4.08 o 
   3  14   7      453.49      484.32     11.69 o 
   4  14   7      102.05      101.99      9.23 o 
   5  14   7        0.45        2.38      6.66 o 
   6  14   7       19.89       14.23      7.89 o 
   7  14   7       84.93      105.71     12.86 o 
   8  14   7      237.71      207.24     15.70 o 
  -7  15   7      131.20      136.97     14.11 o 
  -6  15   7       28.43       30.23      8.80 o 
  -5  15   7       10.88       12.88      6.23 o 
  -4  15   7        8.45       13.36      6.81 o 
  -3  15   7      189.72      217.91     10.35 o 
  -2  15   7       22.24       27.77      4.59 o 
  -1  15   7        7.70        4.48      3.58 o 
   0  15   7       30.16       38.97      4.94 o 
   1  15   7       14.07       19.62      4.19 o 
   2  15   7       49.62       47.51      5.13 o 
   3  15   7       10.26       13.38      4.00 o 
   4  15   7      126.71      125.26     13.56 o 
   5  15   7       34.38       23.31      8.78 o 
   6  15   7       35.64       28.84     12.37 o 
   7  15   7       65.44       72.32     16.62 o 
  -6  16   7       27.24       21.17      8.51 o 
  -5  16   7        9.01       14.08     10.64 o 
  -4  16   7       46.70       46.62      9.67 o 
  -3  16   7       22.30       25.32      5.48 o 
  -2  16   7        0.36        6.52      3.91 o 
  -1  16   7        5.36        6.01      4.10 o 
   0  16   7       84.78       99.20      6.91 o 
   1  16   7       23.48       22.91      4.67 o 
   2  16   7        7.74        5.90      3.85 o 
   3  16   7        2.97       11.98      5.45 o 
   4  16   7       48.13       60.09     14.91 o 
   5  16   7      108.83      118.04     19.62 o 
  -3  17   7        0.06        8.68     12.54 o 
  -2  17   7        0.05       -2.13      6.46 o 
  -1  17   7       16.06       16.86      6.46 o 
   0  17   7        3.62       10.43      5.70 o 
   1  17   7        0.59        3.95      5.40 o 
   2  17   7      153.94      156.22     13.62 o 
   3  17   7       19.59       21.88      7.77 o 
 -14   0   8       34.97       23.60     12.27 o 
 -13   0   8       47.26       60.77     13.74 o 
 -12   0   8        0.02       -2.01      9.17 o 
 -11   0   8       84.60       75.75     12.31 o 
 -10   0   8       20.88       14.69      5.55 o 
  -9   0   8      121.82      105.69      8.00 o 
  -8   0   8      258.41      241.51     10.91 o 
  -7   0   8     1483.41     1364.68     24.66 o 
  -6   0   8      197.90      178.58      6.86 o 
  -4   0   8       80.78       66.48      5.27 o 
  -3   0   8      439.67      407.22     10.85 o 
  -2   0   8        4.12       -0.61      2.53 o 
  -1   0   8     1989.71     2098.69     34.12 o 
   0   0   8     1236.70     1372.64     29.33 o 
   1   0   8     1157.10     1298.61     22.96 o 
   2   0   8      224.66      206.31      5.73 o 
   3   0   8     1122.08     1077.50     40.03 o 
   4   0   8       33.27       31.68      4.69 o 
   5   0   8        4.18       16.04      4.44 o 
   6   0   8       69.42       75.11      5.91 o 
   7   0   8      189.23      194.71     13.42 o 
   8   0   8      311.14      326.66     19.43 o 
   9   0   8      305.56      334.45     20.09 o 
  10   0   8       15.33       -0.31      9.35 o 
  11   0   8       10.16        9.72     10.34 o 
  12   0   8       10.26       -1.75     10.91 o 
  13   0   8       27.33       31.48     12.78 o 
 -14   1   8       24.42        8.52      8.50 o 
 -13   1   8      177.76      180.08     13.25 o 
 -12   1   8        9.21       -6.14      6.63 o 
 -11   1   8        2.14       -1.58      4.79 o 
 -10   1   8       14.77        5.25      5.00 o 
  -9   1   8        0.54        0.66      4.01 o 
  -8   1   8       62.96       65.08      5.31 o 
  -7   1   8       52.40       56.41      3.50 o 
  -6   1   8      179.36      161.56      4.64 o 
  -5   1   8        2.87        3.59      2.17 o 
  -4   1   8      138.49      141.38      5.38 o 
  -3   1   8       74.73       79.19      3.08 o 
  -2   1   8        0.34       -0.32      1.97 o 
  -1   1   8      335.03      333.33      6.65 o 
   0   1   8      155.49      156.44      4.77 o 
   1   1   8      278.07      285.76      6.31 o 
   2   1   8      160.11      162.65      5.07 o 
   3   1   8      117.96      151.10      4.44 o 
   4   1   8        9.89       11.01      2.43 o 
   5   1   8       19.05       20.62      3.37 o 
   6   1   8        5.74        8.00      3.10 o 
   7   1   8       29.00       29.22      4.10 o 
   8   1   8       13.98       19.20      6.22 o 
   9   1   8       58.25       46.12      7.47 o 
  10   1   8       96.46       90.41     18.96 o 
  11   1   8       62.14       61.98     11.05 o 
  12   1   8       18.92       28.68      8.46 o 
  13   1   8        6.77        5.49      8.12 o 
 -14   2   8      213.96      210.08     14.53 o 
 -13   2   8       21.74       37.93      8.63 o 
 -12   2   8        3.81       10.71      5.54 o 
 -11   2   8       12.12       12.54      5.07 o 
 -10   2   8       37.41       37.50      5.64 o 
  -9   2   8       13.97       21.11      4.95 o 
  -8   2   8      144.34      128.97      5.26 o 
  -7   2   8      211.04      185.96      5.28 o 
  -6   2   8      968.65      947.66     11.35 o 
  -5   2   8       60.25       65.85      3.19 o 
  -4   2   8      138.31      154.37      4.58 o 
  -3   2   8       30.16       21.84      2.54 o 
  -2   2   8        0.15       -0.92      1.81 o 
  -1   2   8       37.19       36.86      2.76 o 
   0   2   8        1.69        4.28      2.06 o 
   1   2   8        1.12        9.47      3.81 o 
   2   2   8      248.29      259.10      7.06 o 
   3   2   8      196.97      206.60      6.66 o 
   4   2   8      469.78      504.60      8.87 o 
   5   2   8      145.23      151.16      5.29 o 
   6   2   8       21.33       17.04      3.14 o 
   7   2   8       41.14       46.90      4.16 o 
   8   2   8      189.68      193.19     15.47 o 
   9   2   8       76.08       71.24     11.91 o 
  10   2   8        6.57       13.66      9.49 o 
  11   2   8       52.84       68.15     12.68 o 
  12   2   8       38.72       36.55     12.12 o 
  13   2   8        0.05        8.62     11.57 o 
 -14   3   8        8.61       10.43      8.70 o 
 -13   3   8        1.67       -1.16      7.46 o 
 -12   3   8        0.51        3.87      6.17 o 
 -11   3   8       19.77       17.23      6.14 o 
 -10   3   8        6.73        8.10      4.93 o 
  -9   3   8        5.00        2.98      4.34 o 
  -8   3   8      341.71      320.83      9.12 o 
  -7   3   8      188.81      172.50      5.72 o 
  -6   3   8      559.24      559.50      7.41 o 
  -5   3   8      331.04      305.08      7.38 o 
  -4   3   8       71.56       81.82      2.95 o 
  -3   3   8      434.40      459.09      6.90 o 
  -2   3   8      745.14      826.79     10.01 o 
  -1   3   8      976.35     1051.93     14.99 o 
   0   3   8     3850.62     3995.49     52.70 o 
   1   3   8      173.79      214.28      6.34 o 
   2   3   8     1493.36     1563.04     21.46 o 
   3   3   8      649.70      658.50     11.76 o 
   4   3   8      193.22      206.25      7.40 o 
   5   3   8      148.89      166.45      5.62 o 
   6   3   8       42.73       54.63      4.73 o 
   7   3   8      242.89      247.01      7.81 o 
   8   3   8       25.34       33.11      4.68 o 
   9   3   8      325.28      268.09     18.25 o 
  10   3   8      102.51       96.84     13.82 o 
  11   3   8        0.34       -8.69      8.69 o 
  12   3   8      119.22      128.28     16.75 o 
  13   3   8        3.15       32.63     12.63 o 
 -13   4   8        1.29        3.72      7.35 o 
 -12   4   8        5.08        1.45      6.01 o 
 -11   4   8       24.73       30.73      6.02 o 
 -10   4   8        0.31       -4.46      4.46 o 
  -9   4   8      327.75      310.03     10.64 o 
  -8   4   8      210.85      213.59      6.23 o 
  -7   4   8       18.37       16.47      2.97 o 
  -6   4   8      170.53      161.90      4.89 o 
  -5   4   8      236.14      242.46      6.10 o 
  -4   4   8      234.51      252.94      6.23 o 
  -3   4   8      121.27      136.26      4.11 o 
  -2   4   8      297.77      333.84      8.20 o 
  -1   4   8      268.43      139.94     11.70 o 
   0   4   8      399.05      408.80     10.05 o 
   1   4   8       33.78       28.40      3.71 o 
   2   4   8        1.68        5.84      3.06 o 
   3   4   8      241.01      242.94      8.21 o 
   4   4   8     1240.28     1249.07     21.82 o 
   5   4   8        2.02        0.50      3.18 o 
   6   4   8      132.48      139.61      5.84 o 
   7   4   8        4.59        6.26      3.80 o 
   8   4   8      134.30      137.92      9.27 o 
   9   4   8        7.66       11.08      5.74 o 
  10   4   8        2.12        6.61      8.85 o 
  11   4   8        2.79       -0.80      9.99 o 
  12   4   8        8.77       24.28     11.62 o 
  13   4   8       31.31        6.69     11.32 o 
 -13   5   8        7.87       20.05      8.42 o 
 -12   5   8       46.32       59.72      9.50 o 
 -11   5   8       58.73       58.87      6.61 o 
 -10   5   8        0.31       -1.55      4.60 o 
  -9   5   8       33.15       43.37      6.50 o 
  -8   5   8       52.48       59.81      3.94 o 
  -7   5   8      123.93      123.02      8.75 o 
  -6   5   8        5.45       -0.84      2.65 o 
  -5   5   8       53.07       46.30      3.35 o 
  -4   5   8      377.59      395.62      7.32 o 
  -3   5   8      442.75      466.85      7.96 o 
  -2   5   8        0.00        2.60      1.66 o 
   0   5   8      154.82      173.08      5.14 o 
   1   5   8       24.58       30.73      3.65 o 
   2   5   8        1.12        6.51      2.90 o 
   3   5   8       34.01       38.23      3.84 o 
   4   5   8        1.61        4.21      3.22 o 
   5   5   8      543.58      541.70     10.87 o 
   6   5   8       29.23       35.67      4.24 o 
   7   5   8      176.18      191.55      7.59 o 
   8   5   8       11.13        8.74      4.54 o 
   9   5   8        0.06       -5.27      5.54 o 
  10   5   8       26.05       35.18      7.00 o 
  11   5   8        5.52       -1.96      9.51 o 
  12   5   8        2.19       -8.24     10.06 o 
  13   5   8       98.02      115.72     17.30 o 
 -13   6   8        0.01       -7.55      7.55 o 
 -12   6   8        0.55       -0.95      7.86 o 
 -11   6   8       82.67       84.83     13.88 o 
 -10   6   8      212.87      182.33     16.90 o 
  -9   6   8       79.52       64.84     11.53 o 
  -8   6   8      115.45      111.32      6.76 o 
  -7   6   8      446.52      400.36      9.49 o 
  -6   6   8      483.28      454.19      9.02 o 
  -5   6   8      329.58      308.40      7.20 o 
  -4   6   8      122.24      110.34      4.51 o 
  -3   6   8      208.33      183.79      5.93 o 
  -2   6   8        2.14       -0.88      1.93 o 
  -1   6   8       62.71       59.32      4.70 o 
   0   6   8        1.43        1.65      1.94 o 
   1   6   8      199.41      212.38      6.78 o 
   2   6   8       82.23       83.06      4.16 o 
   3   6   8      105.57      110.10      5.28 o 
   4   6   8      542.46      529.14     10.70 o 
   5   6   8        7.33       13.03      3.36 o 
   6   6   8        1.16        5.89      3.52 o 
   7   6   8      164.24      171.01      7.81 o 
   8   6   8        2.79       -0.63      4.31 o 
   9   6   8        0.26       -5.64      5.64 o 
  10   6   8        2.64        5.05      6.54 o 
  11   6   8        3.79       16.16     10.91 o 
  12   6   8       18.84       15.84     11.65 o 
 -13   7   8       63.59       83.16     15.73 o 
 -12   7   8        8.62        0.50     10.95 o 
 -11   7   8        1.20       -9.81      9.81 o 
 -10   7   8       62.49       58.15     12.16 o 
  -9   7   8       93.32       99.07      7.94 o 
  -8   7   8        6.86        7.05      3.84 o 
  -7   7   8       60.01       53.64      5.28 o 
  -6   7   8       47.27       50.75      4.43 o 
  -5   7   8      198.92      188.44      5.74 o 
  -4   7   8      200.10      200.79      6.22 o 
  -3   7   8      213.74      228.35      6.14 o 
  -2   7   8       11.38        9.30      2.55 o 
  -1   7   8      493.94      500.65      9.54 o 
   0   7   8       39.63       40.44      3.62 o 
   1   7   8      192.85      225.89      7.32 o 
   2   7   8      341.00      340.31      7.13 o 
   3   7   8      132.97      133.09      5.21 o 
   4   7   8       55.41       57.12      4.24 o 
   5   7   8      622.15      617.31     11.83 o 
   6   7   8       30.05       31.04      5.07 o 
   7   7   8       34.42       38.37      4.81 o 
   8   7   8        0.72        0.43      3.91 o 
   9   7   8       43.04       47.18      6.27 o 
  10   7   8       10.59        2.30      6.69 o 
  11   7   8        0.03       10.14      7.16 o 
  12   7   8       34.55       53.03     13.24 o 
 -12   8   8       56.14       34.82     12.48 o 
 -11   8   8      252.24      275.11     21.19 o 
 -10   8   8       16.05       31.61     11.61 o 
  -9   8   8       58.33       55.52      5.91 o 
  -8   8   8       43.20       50.93      5.44 o 
  -7   8   8       79.75       83.81      6.43 o 
  -6   8   8       59.79       62.48      5.18 o 
  -5   8   8      414.64      411.77      9.27 o 
  -4   8   8       27.37       37.90      3.78 o 
  -3   8   8      279.00      309.24      7.95 o 
  -2   8   8       21.94       19.71      3.04 o 
  -1   8   8      811.47      747.64     11.63 o 
   0   8   8       19.20       20.45      3.90 o 
   1   8   8       66.30       63.26      4.74 o 
   2   8   8      164.12      166.06      7.76 o 
   3   8   8      488.83      469.98     10.72 o 
   4   8   8       13.84       18.30      3.64 o 
   5   8   8       31.49       30.35      3.64 o 
   6   8   8        7.48        7.73      4.14 o 
   7   8   8      175.67      174.94      7.93 o 
   8   8   8        1.47        2.42      4.00 o 
   9   8   8        8.83        9.90      5.15 o 
  10   8   8       16.54       40.45      9.35 o 
  11   8   8        3.95        5.66     10.42 o 
  12   8   8       36.93       42.77     12.47 o 
 -12   9   8       85.96       91.87     15.55 o 
 -11   9   8      163.20      184.56     19.80 o 
 -10   9   8        4.33       -6.17     10.77 o 
  -9   9   8       44.76       68.53      6.60 o 
  -8   9   8       86.42       93.61      6.36 o 
  -7   9   8        0.05       -2.58      3.28 o 
  -6   9   8        2.48        4.20      3.74 o 
  -5   9   8        8.99       10.54      3.02 o 
  -4   9   8        1.01        6.71      3.19 o 
  -3   9   8       69.62       80.73      4.98 o 
  -2   9   8        2.43        1.29      2.61 o 
  -1   9   8        0.40        0.17      2.56 o 
   0   9   8      181.62      154.58      5.79 o 
   1   9   8      277.12      314.97     13.30 o 
   2   9   8        6.19        7.65      4.16 o 
   3   9   8        7.72        2.19      3.04 o 
   4   9   8        0.15        1.46      2.99 o 
   5   9   8       17.02       11.50      5.55 o 
   6   9   8      288.59      314.28     22.18 o 
   7   9   8        5.80       -1.49      5.28 o 
   8   9   8        2.38        1.75      5.08 o 
   9   9   8       22.85       19.57      7.18 o 
  10   9   8        1.07       -2.06     10.11 o 
  11   9   8        9.76        7.31     10.48 o 
 -11  10   8      225.09      240.95     22.45 o 
 -10  10   8      107.67      109.12     16.27 o 
  -9  10   8        1.45        4.79      7.49 o 
  -8  10   8        9.50       11.36      4.18 o 
  -7  10   8       60.20       84.73      7.16 o 
  -6  10   8       10.98       16.23      4.39 o 
  -5  10   8        2.94       -1.26      3.11 o 
  -4  10   8      154.77      166.01      7.04 o 
  -3  10   8      384.46      367.26     10.64 o 
  -2  10   8      263.61      234.98      7.34 o 
  -1  10   8      108.80      107.79      5.75 o 
   0  10   8       12.43       11.69      3.11 o 
   1  10   8      118.13      102.47      5.62 o 
   2  10   8        5.51        7.10      2.96 o 
   3  10   8       69.47       67.06      5.93 o 
   4  10   8      242.28      239.48     13.87 o 
   5  10   8       57.43       42.32      5.98 o 
   6  10   8      104.55       81.93      9.84 o 
   7  10   8       29.11       24.75      7.32 o 
   8  10   8        0.77       -0.37      5.03 o 
   9  10   8        0.75       -6.17      6.17 o 
  10  10   8       14.20       19.60     11.96 o 
  11  10   8       33.23       32.28     12.45 o 
 -11  11   8        0.01       -6.78     11.10 o 
 -10  11   8       19.53       20.49     12.21 o 
  -9  11   8       58.42       67.75      8.31 o 
  -8  11   8       37.62       38.50      6.06 o 
  -7  11   8        6.13        4.24      4.33 o 
  -6  11   8        1.41        3.51      4.18 o 
  -5  11   8       35.66       56.03      5.80 o 
  -4  11   8       90.51       76.27      5.31 o 
  -3  11   8       39.71       42.75      4.27 o 
  -2  11   8       10.99       14.32      3.30 o 
  -1  11   8      130.27      131.78      6.50 o 
   0  11   8        0.84       -1.69      2.73 o 
   1  11   8        5.04        5.35      3.01 o 
   2  11   8        1.48        0.58      2.88 o 
   3  11   8       15.35        8.83      3.47 o 
   4  11   8      223.64      248.35      8.62 o 
   5  11   8       47.59       42.76     11.50 o 
   6  11   8        1.83        3.25      5.69 o 
   7  11   8       49.00       27.51      7.87 o 
   8  11   8       40.20       40.90      7.31 o 
   9  11   8        2.57        4.56      6.99 o 
  10  11   8       43.53       42.53     13.86 o 
 -10  12   8       24.42        6.94     12.21 o 
  -9  12   8       35.83       34.40      7.50 o 
  -8  12   8        2.62        3.70      4.82 o 
  -7  12   8       64.54       66.10      7.07 o 
  -6  12   8       17.95       22.50      5.54 o 
  -5  12   8       11.77       15.65      4.81 o 
  -4  12   8      133.39      136.30      6.99 o 
  -3  12   8      245.17      264.54      8.37 o 
  -2  12   8       62.84       69.06      5.23 o 
  -1  12   8        1.48        5.23      3.03 o 
   0  12   8       29.97       33.64      4.31 o 
   1  12   8      121.31      117.33      6.38 o 
   2  12   8       25.46       25.46      3.86 o 
   3  12   8       45.31       44.75      6.46 o 
   4  12   8      118.52      134.62      7.27 o 
   5  12   8        6.84        7.19      9.62 o 
   6  12   8       19.10       17.18      7.21 o 
   7  12   8       25.71       24.28      8.11 o 
   8  12   8        6.58       10.24      6.10 o 
   9  12   8        4.25        8.93      9.43 o 
  -9  13   8       46.50       39.05     11.46 o 
  -8  13   8        2.20        8.31      5.21 o 
  -7  13   8       10.13        8.91      5.50 o 
  -6  13   8       18.25       19.58      5.37 o 
  -5  13   8       14.62       11.32      4.85 o 
  -4  13   8      151.59      144.26      7.40 o 
  -3  13   8        2.86        3.88      3.28 o 
  -2  13   8       88.16       84.68      5.81 o 
  -1  13   8       41.87       51.87      5.14 o 
   0  13   8        8.76        3.73      3.35 o 
   1  13   8       27.10       22.38      4.47 o 
   2  13   8       33.73       31.06      4.27 o 
   3  13   8        2.74        5.27      3.53 o 
   4  13   8      127.93      106.04     11.23 o 
   5  13   8      116.56      126.82     23.66 o 
   6  13   8      117.89      108.49     26.79 o 
   7  13   8       27.01       25.12      8.02 o 
   8  13   8       30.21       39.14      7.56 o 
  -8  14   8       20.03       29.45      8.57 o 
  -7  14   8      166.09      139.58     21.59 o 
  -6  14   8       10.32       10.51      5.31 o 
  -5  14   8       60.42       70.44      7.29 o 
  -4  14   8       43.25       45.97      5.66 o 
  -3  14   8        0.03       -2.10      3.03 o 
  -2  14   8       19.37       18.89      4.86 o 
  -1  14   8      250.42      264.10      9.36 o 
   0  14   8      128.72      130.00      7.25 o 
   1  14   8        4.56        5.70      3.66 o 
   2  14   8       26.78       24.38      4.45 o 
   3  14   8       33.05       27.59      5.26 o 
   4  14   8      351.38      348.89     19.12 o 
   5  14   8        2.13        2.28      6.97 o 
   6  14   8       16.05       16.47      8.22 o 
   7  14   8       31.38       27.88     11.65 o 
  -7  15   8       24.70       26.92      8.43 o 
  -6  15   8       71.03       74.50     13.63 o 
  -5  15   8       56.94       49.29     21.46 o 
  -4  15   8       10.49       10.27      6.25 o 
  -3  15   8        0.01        2.19      4.01 o 
  -2  15   8       83.54       90.01      6.92 o 
  -1  15   8       98.24       89.52      6.61 o 
   0  15   8       48.06       41.06      7.12 o 
   1  15   8       60.04       68.23      5.92 o 
   2  15   8       22.27       22.95      4.56 o 
   3  15   8      102.11       83.48      9.20 o 
   4  15   8        8.12       13.38      7.98 o 
   5  15   8       21.19        6.62     10.28 o 
   6  15   8        0.16       -0.62      9.80 o 
  -5  16   8        7.86        4.34      7.34 o 
  -4  16   8       14.38       13.52      7.50 o 
  -3  16   8       17.23       17.55      5.48 o 
  -2  16   8        2.93        4.85      4.76 o 
  -1  16   8      100.83      110.61      8.30 o 
   0  16   8       34.08       25.88      4.92 o 
   1  16   8       24.25       27.85      5.92 o 
   2  16   8       20.95       27.03      7.07 o 
   3  16   8       20.78       27.11      6.54 o 
   4  16   8        1.73       -9.03      9.03 o 
  -2  17   8        3.33        2.12      5.04 o 
  -1  17   8        0.00        0.58      5.32 o 
   0  17   8        4.28        6.21      5.79 o 
   1  17   8        0.20        2.85      5.51 o 
   2  17   8        1.19        8.58      9.77 o 
 -13   1   9       43.85       60.01      9.77 o 
 -12   1   9       95.06       83.58     15.33 o 
 -11   1   9       19.13       13.94      5.31 o 
 -10   1   9        6.24        1.02      4.60 o 
  -9   1   9       84.14       67.25      6.65 o 
  -8   1   9      587.06      576.80     13.53 o 
  -7   1   9      101.04      103.24      4.35 o 
  -6   1   9       37.38       36.98      3.32 o 
  -5   1   9        0.07        3.31      2.40 o 
  -4   1   9      332.24      349.53      6.76 o 
  -3   1   9      466.33      441.01      8.22 o 
  -2   1   9      142.08      141.73      5.08 o 
  -1   1   9      444.09      413.67     10.56 o 
   0   1   9      422.39      473.90     11.95 o 
   1   1   9      152.79      145.06      5.18 o 
   2   1   9       19.56       22.51      3.03 o 
   3   1   9        4.01        6.65      2.50 o 
   4   1   9        5.24        2.64      2.51 o 
   5   1   9      654.19      684.35     11.22 o 
   6   1   9        5.56        3.92      3.19 o 
   7   1   9        9.71        7.21      3.47 o 
   8   1   9        0.10        3.10      5.78 o 
   9   1   9       18.42       28.92      8.08 o 
  10   1   9       29.12       31.30     10.20 o 
  11   1   9       78.89       72.40      9.80 o 
  12   1   9        0.24        8.93      7.72 o 
  13   1   9       26.63       24.39     12.72 o 
 -13   2   9       65.44       93.89     12.36 o 
 -12   2   9      135.26      138.23      9.01 o 
 -11   2   9       73.79       65.53      7.02 o 
 -10   2   9       20.88       11.72      5.03 o 
  -9   2   9        2.66        2.22      4.52 o 
  -8   2   9      702.31      622.51     11.09 o 
  -7   2   9      102.28       95.41      4.13 o 
  -6   2   9       63.42       65.82      3.50 o 
  -5   2   9      172.81      160.71      4.71 o 
  -4   2   9     2071.42     2103.21     21.13 o 
  -3   2   9       82.44       89.52      3.84 o 
  -2   2   9      516.64      497.88      9.53 o 
  -1   2   9        1.61        1.65      1.38 o 
   0   2   9      151.50      143.60      7.14 o 
   1   2   9      428.45      525.30     10.33 o 
   2   2   9      368.74      393.27      7.93 o 
   3   2   9       13.74       16.15      3.79 o 
   4   2   9       33.39       41.98      3.63 o 
   5   2   9      178.76      193.60      6.08 o 
   6   2   9      215.77      222.96      6.41 o 
   7   2   9        4.73       10.69      4.72 o 
   8   2   9      505.13      543.38     25.16 o 
   9   2   9       28.53       32.72     10.07 o 
  10   2   9      280.48      303.85     20.71 o 
  11   2   9       89.89      124.61     15.75 o 
  12   2   9        1.69        2.15      9.71 o 
  13   2   9        0.48       -2.53     10.91 o 
 -13   3   9      122.99      140.90     16.83 o 
 -12   3   9      692.89      752.85     18.28 o 
 -11   3   9        5.16        0.49      5.35 o 
 -10   3   9        0.03       -4.57      4.57 o 
  -9   3   9       24.24       27.89      6.69 o 
  -8   3   9      827.43      782.98     15.05 o 
  -7   3   9      522.57      475.79     10.45 o 
  -6   3   9       24.63       23.70      2.64 o 
  -5   3   9      478.60      438.92      7.07 o 
  -4   3   9      389.34      393.07      7.34 o 
  -3   3   9      701.98      773.02     10.67 o 
  -2   3   9       99.60      108.84      4.66 o 
  -1   3   9      593.78      610.07     10.33 o 
   0   3   9      242.28      207.64     15.19 o 
   1   3   9      300.85      300.50     19.62 o 
   2   3   9      108.84      117.59      5.48 o 
   3   3   9      957.21     1061.59     16.65 o 
   4   3   9      107.16      118.19      5.88 o 
   5   3   9       36.25       51.46      4.03 o 
   6   3   9       12.19       12.23      3.24 o 
   7   3   9        2.93       -0.06      3.44 o 
   8   3   9       12.05        0.41      5.36 o 
   9   3   9       78.36       77.65     12.26 o 
  10   3   9       21.08       25.78     10.68 o 
  11   3   9       35.84       35.82     11.56 o 
  12   3   9       10.76       -4.58     10.55 o 
  13   3   9        7.07        9.57     11.22 o 
 -13   4   9       87.38      110.58      8.69 o 
 -12   4   9        5.48        2.34      5.69 o 
 -11   4   9        0.03       -0.60      5.26 o 
 -10   4   9       67.28       74.61      6.66 o 
  -9   4   9       65.66       69.83      6.31 o 
  -8   4   9      133.52      127.42      7.35 o 
  -7   4   9        8.14        8.26      2.87 o 
  -6   4   9      516.68      472.60      7.44 o 
  -5   4   9       42.04       35.74      2.68 o 
  -4   4   9       16.23       19.58      2.97 o 
  -3   4   9      329.75      323.27      6.06 o 
  -2   4   9        0.12        3.25      1.89 o 
  -1   4   9       15.50        8.74      2.47 o 
   0   4   9      269.86      283.90     16.65 o 
   2   4   9      256.75      271.27      9.17 o 
   3   4   9       16.84       18.36      3.72 o 
   4   4   9      608.20      674.54     12.77 o 
   5   4   9        4.04        3.10      2.99 o 
   6   4   9       24.45       26.18      3.79 o 
   7   4   9       32.94       33.29      4.52 o 
   8   4   9        8.68        7.18      4.57 o 
   9   4   9       90.39       66.68     11.72 o 
  10   4   9        0.93       -2.93      9.26 o 
  11   4   9        2.33       11.12     10.55 o 
  12   4   9       72.16       53.15     13.48 o 
 -13   5   9        1.14       13.55      8.16 o 
 -12   5   9        8.50       17.08      8.35 o 
 -11   5   9       13.94        9.48      7.68 o 
 -10   5   9       88.06      101.74      9.88 o 
  -9   5   9       28.10       41.56      7.34 o 
  -8   5   9      283.24      282.35     13.05 o 
  -7   5   9      421.21      406.65      9.67 o 
  -6   5   9      149.79      139.99      5.68 o 
  -5   5   9        5.83        3.60      2.61 o 
  -4   5   9        1.18        2.95      2.63 o 
  -3   5   9        0.02        0.42      1.97 o 
  -2   5   9       34.08       41.06      3.42 o 
  -1   5   9       56.40       54.02      5.98 o 
   0   5   9      104.83      115.60      5.15 o 
   1   5   9      398.81      404.26     13.03 o 
   2   5   9     1057.76     1141.85     17.61 o 
   3   5   9      156.88      182.37      6.84 o 
   4   5   9      431.98      463.12     10.34 o 
   5   5   9        1.37        0.87      3.30 o 
   6   5   9        0.71       -0.51      3.23 o 
   7   5   9        0.82        0.06      3.63 o 
   8   5   9       55.93       61.35      9.12 o 
   9   5   9       23.56       20.89      6.42 o 
  10   5   9       32.15       37.42     11.46 o 
  11   5   9       33.76       42.53     12.56 o 
  12   5   9       85.02      116.64     16.58 o 
 -13   6   9        5.05       17.08      8.53 o 
 -12   6   9       11.35       16.90      8.52 o 
 -11   6   9      121.56      131.06     11.86 o 
 -10   6   9       36.97       47.70      8.60 o 
  -9   6   9      161.97      152.67     11.17 o 
  -8   6   9        0.47        3.98      3.65 o 
  -7   6   9       14.84       19.53      3.88 o 
  -6   6   9      168.49      164.75      6.16 o 
  -5   6   9       67.82       73.95      4.02 o 
  -4   6   9      345.19      311.03      6.92 o 
  -3   6   9      581.91      544.84     10.16 o 
  -2   6   9        1.54       -0.72      2.61 o 
  -1   6   9       29.98       30.83      2.52 o 
   0   6   9        6.14        4.31      2.34 o 
   1   6   9      237.44      235.29      6.42 o 
   2   6   9        5.63       13.89      3.31 o 
   3   6   9       11.58       19.27      3.57 o 
   4   6   9      247.19      249.38      7.63 o 
   5   6   9      178.05      175.50      7.06 o 
   6   6   9       11.25       13.32      4.10 o 
   7   6   9        9.89        1.87      3.89 o 
   8   6   9        1.39        3.33      4.70 o 
   9   6   9        0.03        0.50      6.29 o 
  10   6   9       83.47       79.60      8.90 o 
  11   6   9        5.63       10.73     11.11 o 
  12   6   9      194.52      253.14     21.84 o 
 -12   7   9       10.12       -7.45     10.57 o 
 -11   7   9        3.31       -6.85      9.99 o 
 -10   7   9       33.72       43.90     12.20 o 
  -9   7   9       14.55       16.77     13.99 o 
  -8   7   9       11.42        9.36      4.03 o 
  -7   7   9      117.00      118.02      7.16 o 
  -6   7   9       53.77       62.46      4.47 o 
  -5   7   9      827.15      793.19     11.90 o 
  -4   7   9      168.63      159.44      6.13 o 
  -3   7   9        0.34       -2.58      2.58 o 
  -2   7   9       25.10       32.20      4.09 o 
  -1   7   9      216.49      200.31      6.44 o 
   0   7   9        8.78        8.59      3.33 o 
   1   7   9       85.82       84.97      5.39 o 
   2   7   9       11.41       11.09      2.73 o 
   3   7   9      298.79      278.71      7.91 o 
   4   7   9       59.78       62.37      4.71 o 
   5   7   9       20.68       25.39      3.91 o 
   6   7   9       62.75       64.15      6.41 o 
   7   7   9      324.77      316.12      9.89 o 
   8   7   9       34.80       39.80      9.39 o 
   9   7   9       11.96        3.66      5.12 o 
  10   7   9        0.46        4.79      6.91 o 
  11   7   9       54.62       75.55     14.16 o 
  12   7   9        4.62        9.46     11.16 o 
 -12   8   9       69.41       86.50     15.21 o 
 -11   8   9       93.75      107.04     15.72 o 
 -10   8   9       76.99       52.19     12.93 o 
  -9   8   9       52.95       53.87      6.02 o 
  -8   8   9       15.84       23.93      4.76 o 
  -7   8   9       29.67       33.42      6.52 o 
  -6   8   9       60.91       68.66      5.30 o 
  -5   8   9      194.27      179.55      7.31 o 
  -4   8   9      319.84      275.37      8.42 o 
  -3   8   9      327.89      307.31      7.87 o 
  -2   8   9       30.40       44.35      3.87 o 
  -1   8   9       84.07       81.94      4.81 o 
   0   8   9      973.15      971.24     15.11 o 
   1   8   9        3.37        2.76      3.27 o 
   2   8   9      618.40      583.93     12.36 o 
   3   8   9       93.90       82.06      5.51 o 
   4   8   9      122.36      131.85      5.99 o 
   5   8   9      193.59      185.78      7.16 o 
   6   8   9        1.64        6.89      4.26 o 
   7   8   9       14.47        9.08      4.03 o 
   8   8   9        3.89        0.19      4.06 o 
   9   8   9        0.01       -0.60      6.83 o 
  10   8   9       80.95       89.97      9.48 o 
  11   8   9       10.25        5.33      7.34 o 
 -11   9   9       67.06       75.12     14.78 o 
 -10   9   9       33.43       28.81     12.99 o 
  -9   9   9      111.69      132.38     11.60 o 
  -8   9   9       11.90       13.89      4.85 o 
  -7   9   9        7.12       12.24      4.32 o 
  -6   9   9        0.24        2.58      4.20 o 
  -5   9   9      234.40      220.13      7.66 o 
  -4   9   9      331.04      358.34      9.09 o 
  -3   9   9      300.63      299.95      8.34 o 
  -2   9   9        1.87       -1.29      2.53 o 
  -1   9   9        5.88        7.19      3.00 o 
   0   9   9       17.53       19.86      3.38 o 
   1   9   9      547.97      548.05     12.20 o 
   2   9   9        0.36       -0.72      2.97 o 
   3   9   9        0.29       -2.24      2.89 o 
   4   9   9        0.65        1.73      3.31 o 
   5   9   9       62.90       69.12      9.28 o 
   6   9   9        0.26        0.55      5.44 o 
   7   9   9       57.56       56.89      6.95 o 
   8   9   9       32.93       38.57      6.79 o 
   9   9   9       48.86       25.64     10.74 o 
  10   9   9       38.21       57.55     13.10 o 
  11   9   9      102.53      124.58     15.68 o 
 -11  10   9        1.83       -5.68     11.62 o 
 -10  10   9      106.63      100.27     16.43 o 
  -9  10   9       22.14       19.78      5.32 o 
  -8  10   9       15.28       15.91      5.57 o 
  -7  10   9        0.26        2.54      4.75 o 
  -6  10   9        4.19        3.11      4.10 o 
  -5  10   9       28.00       29.65      4.57 o 
  -4  10   9       91.30      116.40      6.33 o 
  -3  10   9      164.06      165.60      7.13 o 
  -2  10   9       95.73       99.07      5.73 o 
  -1  10   9       37.11       20.68      4.91 o 
   0  10   9       13.03       11.96      3.64 o 
   1  10   9      224.01      207.22      8.26 o 
   2  10   9       68.77       76.28      5.60 o 
   3  10   9       52.53       60.30      5.26 o 
   4  10   9       85.30       65.43      5.34 o 
   5  10   9        3.27       -1.02      5.28 o 
   6  10   9        0.01       -5.34      5.34 o 
   7  10   9        6.31        7.47      6.43 o 
   8  10   9        2.19        0.86      5.37 o 
   9  10   9        7.90       27.71      8.60 o 
  10  10   9       30.25       15.57     12.05 o 
 -10  11   9       10.12       -1.18     11.39 o 
  -9  11   9        3.25       17.43      5.16 o 
  -8  11   9       82.07       81.83     16.37 o 
  -7  11   9      136.97      140.72     10.84 o 
  -6  11   9       17.84       24.35      5.30 o 
  -5  11   9       15.29       30.95      5.63 o 
  -4  11   9        0.22       -3.03      3.03 o 
  -3  11   9       23.16       32.80      4.17 o 
  -2  11   9      105.92      100.69      5.97 o 
  -1  11   9       11.37        7.35      3.28 o 
   0  11   9      118.95      125.51      6.60 o 
   1  11   9       79.91       71.03      5.70 o 
   2  11   9      120.12      131.03      7.22 o 
   3  11   9        0.00        6.22      3.56 o 
   4  11   9        2.40        4.45      3.51 o 
   5  11   9       10.81        7.69      6.61 o 
   6  11   9       62.00       55.89      9.31 o 
   7  11   9        3.16       -2.62      6.06 o 
   8  11   9       27.87       24.31      6.86 o 
   9  11   9        9.93       13.45      8.66 o 
  -9  12   9        2.53       18.98      7.02 o 
  -8  12   9       45.39       49.19      7.67 o 
  -7  12   9        4.45        4.98      6.17 o 
  -6  12   9        7.42        7.34      4.86 o 
  -5  12   9        7.54        2.87      4.38 o 
  -4  12   9      243.37      224.51      8.69 o 
  -3  12   9       13.55       11.81      3.44 o 
  -2  12   9        2.62        4.28      3.26 o 
  -1  12   9        2.63        1.92      3.12 o 
   0  12   9       43.26       42.73      4.61 o 
   1  12   9        1.55       -0.80      3.06 o 
   2  12   9        6.44       11.86      3.76 o 
   3  12   9        1.34        4.53      4.53 o 
   4  12   9      271.86      255.36     10.33 o 
   5  12   9      133.07      117.65     12.43 o 
   6  12   9        0.27       -1.97      6.23 o 
   7  12   9        7.61        0.49      6.79 o 
   8  12   9       12.66       12.27      6.24 o 
   9  12   9        7.19       13.14      7.77 o 
  -9  13   9        3.56       -0.23      7.08 o 
  -8  13   9       90.65       85.40     11.42 o 
  -7  13   9       92.86       87.01      8.50 o 
  -6  13   9        7.53        7.58      5.76 o 
  -5  13   9        3.21        7.53      4.72 o 
  -4  13   9        8.22        5.96      3.65 o 
  -3  13   9       40.75       32.02      5.24 o 
  -2  13   9        3.96       13.54      3.81 o 
  -1  13   9        9.41        7.75      3.63 o 
   0  13   9       26.00       26.29      4.42 o 
   1  13   9       11.03        1.45      3.48 o 
   2  13   9       66.11       67.09      6.00 o 
   3  13   9      508.13      569.86     22.60 o 
   4  13   9        0.24        5.03      4.64 o 
   5  13   9       99.71      110.78     12.90 o 
   6  13   9       23.54       24.47      9.47 o 
   7  13   9        0.03       -3.62      7.08 o 
   8  13   9       36.42       48.06     15.28 o 
  -7  14   9       45.76       55.47     10.03 o 
  -6  14   9      326.30      371.61     22.79 o 
  -5  14   9        6.64       11.21      5.26 o 
  -4  14   9       35.92       33.91      5.51 o 
  -3  14   9        9.55        6.26      3.76 o 
  -2  14   9       14.13       25.86      4.53 o 
  -1  14   9      156.56      164.11      8.22 o 
   0  14   9       59.53       55.78      5.40 o 
   1  14   9       66.85       73.45      6.95 o 
   2  14   9       32.78       37.11      6.11 o 
   3  14   9        1.37        3.03      4.05 o 
   4  14   9       22.04       11.74      7.50 o 
   5  14   9       23.14       36.38     10.33 o 
   6  14   9        0.45        2.41      9.38 o 
   7  14   9       45.39       65.56     15.35 o 
  -6  15   9        7.59        2.19      7.23 o 
  -5  15   9       11.36        3.25      6.78 o 
  -4  15   9       85.02       85.96     11.53 o 
  -3  15   9       23.07       26.68      4.75 o 
  -2  15   9        0.01       -0.50      3.73 o 
  -1  15   9        0.27        1.34      4.06 o 
   0  15   9        9.40        7.79      3.94 o 
   1  15   9       76.89       86.79      7.02 o 
   2  15   9        3.53        2.01      4.09 o 
   3  15   9       16.58       16.79      6.58 o 
   4  15   9       63.07       25.27     12.24 o 
   5  15   9      121.24      140.69     20.65 o 
  -4  16   9        0.29        9.44      7.37 o 
  -3  16   9        0.04        4.02      5.32 o 
  -2  16   9        4.92        6.30      5.55 o 
  -1  16   9        4.18        1.50      6.43 o 
   0  16   9      142.76      133.01     15.99 o 
   1  16   9      170.30      181.17     10.98 o 
   2  16   9        7.37       10.79      5.05 o 
   3  16   9        0.91        9.23      5.99 o 
 -13   0  10       29.01       22.36     12.00 o 
 -12   0  10       57.04       87.95     13.99 o 
 -11   0  10       32.78       37.43     11.01 o 
 -10   0  10        2.24       -3.15      5.25 o 
  -9   0  10        1.60        3.58      6.92 o 
  -8   0  10      213.46      218.64     10.96 o 
  -7   0  10      572.55      528.23     11.98 o 
  -6   0  10      359.21      329.23      9.39 o 
  -5   0  10      343.67      339.15     12.75 o 
  -4   0  10       12.34       19.96      3.94 o 
  -3   0  10      746.42      686.60     13.16 o 
  -2   0  10       21.02       14.55      4.65 o 
  -1   0  10      115.64      119.86     14.36 o 
   1   0  10        1.53        6.59      4.08 o 
   2   0  10       84.00      114.43      4.98 o 
   3   0  10        7.80        6.79      4.72 o 
   4   0  10      265.67      300.35     10.87 o 
   5   0  10      202.30      196.26      9.48 o 
   6   0  10      222.20      233.38     10.31 o 
   7   0  10       68.66       71.52      8.24 o 
   8   0  10       68.70       73.44     11.79 o 
   9   0  10        1.05       -8.85      8.85 o 
  10   0  10        7.97        8.18     10.39 o 
  11   0  10      175.37      128.58     16.96 o 
  12   0  10      216.89      206.24     20.11 o 
 -13   1  10       36.86       37.67      8.93 o 
 -12   1  10       14.97       16.50      7.65 o 
 -11   1  10        6.44        7.85      5.29 o 
 -10   1  10       76.65       75.34      6.81 o 
  -9   1  10       37.32       35.58      4.52 o 
  -8   1  10      259.51      258.24     13.25 o 
  -7   1  10       33.35       27.67      3.28 o 
  -6   1  10       24.34       19.23      3.11 o 
  -5   1  10      218.54      209.48      5.61 o 
  -4   1  10       31.24       28.23      2.89 o 
  -3   1  10       32.01       44.81      5.01 o 
  -2   1  10       13.70        7.12      2.53 o 
  -1   1  10        0.00        1.78      1.75 o 
   1   1  10        0.08        3.24      3.42 o 
   2   1  10      147.65      154.84      5.69 o 
   3   1  10        5.02        5.34      2.72 o 
   4   1  10        2.03        3.61      2.65 o 
   5   1  10        2.47       -0.48      3.11 o 
   6   1  10       92.99      108.36      5.38 o 
   7   1  10      118.12      134.33      7.12 o 
   8   1  10       27.76       35.86      7.29 o 
   9   1  10       10.12        1.83      6.30 o 
  10   1  10       33.45       35.71      8.36 o 
  11   1  10      153.34      157.15     14.90 o 
  12   1  10       54.54       43.94      9.14 o 
 -13   2  10       96.39      107.27     11.40 o 
 -12   2  10        4.86       17.45      6.18 o 
 -11   2  10       25.91       29.31      6.19 o 
 -10   2  10       52.85       51.05      6.27 o 
  -9   2  10       57.41       52.26      5.96 o 
  -8   2  10        9.42        8.92      3.42 o 
  -7   2  10      126.48      116.93      4.70 o 
  -6   2  10       30.96       30.55      3.03 o 
  -5   2  10      678.12      638.21      9.07 o 
  -4   2  10       15.08       13.56      3.04 o 
  -3   2  10       13.90       16.29      2.93 o 
  -2   2  10       28.95       10.44      5.06 o 
  -1   2  10      218.50      221.41     15.23 o 
   0   2  10       55.59       64.50      5.27 o 
   1   2  10      482.32      486.78     10.01 o 
   2   2  10      272.78      302.86      7.54 o 
   3   2  10       73.96       75.31      4.54 o 
   4   2  10      248.11      293.09      7.39 o 
   5   2  10        0.69       -1.37      2.90 o 
   6   2  10       86.17       97.68      5.82 o 
   7   2  10        0.70        7.64      4.89 o 
   8   2  10        2.98        5.85      8.89 o 
   9   2  10        8.18       -4.58      8.26 o 
  10   2  10      327.46      326.29     21.53 o 
  11   2  10       18.77       -2.24     10.03 o 
  12   2  10       35.80       45.07     12.79 o 
 -13   3  10        2.58        4.17      7.52 o 
 -12   3  10      100.18      123.41      8.86 o 
 -11   3  10        7.58        5.57      5.68 o 
 -10   3  10       79.60       71.88     10.36 o 
  -9   3  10       43.27       34.88      5.46 o 
  -8   3  10        0.25       -2.64      3.70 o 
  -7   3  10        1.17        4.33      3.59 o 
  -6   3  10      529.40      547.84      8.24 o 
  -5   3  10      138.33      128.98      4.80 o 
  -4   3  10       10.27       11.76      2.92 o 
  -3   3  10      157.68      166.08      5.36 o 
  -2   3  10       68.37       80.67      3.99 o 
  -1   3  10      159.86      192.52      8.37 o 
   0   3  10       60.88       65.83     11.93 o 
   1   3  10      215.82      204.66     17.57 o 
   2   3  10     1736.57     1832.93     25.49 o 
   3   3  10       39.07       42.60      4.61 o 
   4   3  10      225.37      243.52      8.12 o 
   5   3  10       28.74       21.97      3.52 o 
   6   3  10       23.42       29.82      3.71 o 
   7   3  10        4.70        5.51      4.75 o 
   8   3  10       70.27       81.26      8.73 o 
   9   3  10       52.26       52.55     11.45 o 
  10   3  10      190.57      166.72     16.96 o 
  11   3  10        9.22        8.60     11.03 o 
  12   3  10       46.33       40.85     13.10 o 
 -13   4  10        0.10       -0.29      7.99 o 
 -12   4  10       19.01       33.09      6.52 o 
 -11   4  10        0.61        3.12      5.35 o 
 -10   4  10       74.53       76.31      6.78 o 
  -9   4  10       34.66       32.12      5.32 o 
  -8   4  10       29.51       30.49      4.08 o 
  -7   4  10        0.01       -1.28      3.18 o 
  -6   4  10      600.53      562.03     10.44 o 
  -5   4  10       20.89       20.32      2.81 o 
  -4   4  10      144.40      125.17      4.77 o 
  -3   4  10      334.02      343.69      7.21 o 
  -2   4  10        0.24        0.77      2.58 o 
  -1   4  10      132.78      130.72      5.65 o 
   0   4  10       14.14       12.85      3.33 o 
   1   4  10      266.92      265.79      7.99 o 
   2   4  10        8.42       15.41      3.68 o 
   3   4  10     1691.38     1749.08     24.85 o 
   4   4  10       45.96       56.64      4.83 o 
   5   4  10      166.96      161.78      6.11 o 
   6   4  10       30.47       28.72      4.08 o 
   7   4  10        1.56        2.67      4.66 o 
   8   4  10      233.39      234.79      9.54 o 
   9   4  10        1.02       -4.24      8.57 o 
  10   4  10       37.43       40.78     11.71 o 
  11   4  10       19.61       22.99     11.63 o 
  12   4  10       47.80       42.87     12.96 o 
 -13   5  10        0.17       -0.93      8.81 o 
 -12   5  10       77.07       80.66     10.27 o 
 -11   5  10       10.45       10.07      7.71 o 
 -10   5  10      174.76      136.69     14.53 o 
  -9   5  10        0.01       -5.88      5.88 o 
  -8   5  10       47.03       44.19      6.91 o 
  -7   5  10        4.65        1.72      4.53 o 
  -6   5  10        3.89       -0.04      2.90 o 
  -5   5  10       48.79       48.92      3.74 o 
  -4   5  10      235.81      260.10      6.66 o 
  -3   5  10       96.67       96.52      4.28 o 
  -2   5  10       16.48       21.16      2.90 o 
  -1   5  10        7.60        5.48      2.93 o 
   0   5  10       27.10       23.95      3.73 o 
   1   5  10       55.57       58.27      4.65 o 
   2   5  10       47.87       57.31      4.80 o 
   3   5  10        1.17       -3.37      3.37 o 
   4   5  10     1065.65     1130.84     18.09 o 
   5   5  10        7.52        5.79      3.63 o 
   6   5  10       93.27       88.81      5.49 o 
   7   5  10      130.40      124.14      7.01 o 
   8   5  10      251.42      246.41     11.97 o 
   9   5  10        2.14        2.67      5.99 o 
  10   5  10       49.25       67.99     13.42 o 
  11   5  10        0.36        4.45     10.94 o 
  12   5  10       41.02       53.62     14.00 o 
 -12   6  10        2.23        2.12      7.98 o 
 -11   6  10       22.27       19.46      8.23 o 
 -10   6  10       98.80      114.63     10.88 o 
  -9   6  10        1.84        1.27      6.32 o 
  -8   6  10       40.85       49.47      4.95 o 
  -7   6  10        0.45        1.72      4.02 o 
  -6   6  10      137.18      131.99      6.46 o 
  -5   6  10        5.57        9.29      2.91 o 
  -4   6  10       28.70       33.00      3.40 o 
  -3   6  10       20.16       21.84      3.42 o 
  -2   6  10      145.16      145.31      6.02 o 
  -1   6  10       51.30       47.29      3.23 o 
   0   6  10      121.92      132.39      5.36 o 
   1   6  10       75.95       71.82      4.80 o 
   2   6  10       21.80       21.78      3.73 o 
   3   6  10       70.42       77.73      5.13 o 
   4   6  10      257.05      287.29     11.09 o 
   5   6  10      350.31      372.02      9.79 o 
   6   6  10        2.38       13.16      4.48 o 
   7   6  10       27.15       17.31      4.75 o 
   8   6  10       23.30       22.85      5.38 o 
   9   6  10       90.85       87.64      9.11 o 
  10   6  10       27.65       40.37     12.52 o 
  11   6  10        1.68       -5.68     11.00 o 
 -12   7  10       66.93       71.59     10.81 o 
 -11   7  10       10.31        6.07      7.99 o 
 -10   7  10       13.43        6.87      7.72 o 
  -9   7  10       27.66       43.53      6.96 o 
  -8   7  10      122.43      134.59      7.13 o 
  -7   7  10        1.53       -3.31      3.31 o 
  -6   7  10       18.06       19.02      3.83 o 
  -5   7  10       87.66       86.28      5.11 o 
  -4   7  10      649.93      610.45     11.47 o 
  -3   7  10        8.21       12.05      3.09 o 
  -2   7  10      333.34      333.65      8.25 o 
  -1   7  10        6.44        4.06      2.90 o 
   0   7  10       19.04       17.28      3.47 o 
   1   7  10       97.43       98.12      4.54 o 
   2   7  10      729.26      716.71     13.11 o 
   3   7  10      272.75      272.22      8.12 o 
   4   7  10       28.52       38.64      4.28 o 
   5   7  10        0.25        5.09      3.51 o 
   6   7  10      202.80      195.52     10.19 o 
   7   7  10        1.81        2.53      5.49 o 
   8   7  10        5.27        2.80      4.38 o 
   9   7  10       78.19       86.25      7.77 o 
  10   7  10        6.66       12.18     10.30 o 
  11   7  10        4.93       21.91     11.61 o 
 -11   8  10       25.87       21.31     11.89 o 
 -10   8  10        0.26        4.85     10.68 o 
  -9   8  10      363.16      400.03     12.72 o 
  -8   8  10       34.81       49.93      8.48 o 
  -7   8  10       37.88       41.49      5.53 o 
  -6   8  10        5.28        9.78      4.01 o 
  -5   8  10      256.03      261.91      8.53 o 
  -4   8  10      167.12      158.29      7.72 o 
  -3   8  10       16.34       11.45      3.77 o 
  -2   8  10      471.37      435.45      9.58 o 
  -1   8  10      318.11      323.29      9.23 o 
   0   8  10      318.51      290.15      7.92 o 
   1   8  10      241.65      209.80      7.73 o 
   2   8  10      290.30      276.47      8.74 o 
   3   8  10       14.81       18.88      4.36 o 
   4   8  10       11.98       11.03      3.45 o 
   5   8  10      240.57      242.06      8.90 o 
   6   8  10      116.58      104.67     14.87 o 
   7   8  10       88.60       96.37      6.67 o 
   8   8  10       93.91      106.64      7.20 o 
   9   8  10      103.19      131.26      9.06 o 
  10   8  10        0.08       -6.40      6.40 o 
  11   8  10        1.49        7.94     10.84 o 
 -11   9  10        0.03      -10.36     10.36 o 
 -10   9  10       25.52       29.92     12.49 o 
  -9   9  10        1.02        5.43      5.02 o 
  -8   9  10        8.92       15.71      5.13 o 
  -7   9  10       23.85       30.78      5.37 o 
  -6   9  10        0.58       -1.19      4.34 o 
  -5   9  10      190.09      186.21      8.03 o 
  -4   9  10      497.65      501.59     12.10 o 
  -3   9  10       12.97       10.78      3.66 o 
  -2   9  10        1.80       -0.47      2.89 o 
  -1   9  10       28.50       26.52      3.62 o 
   0   9  10      125.28      140.52      6.44 o 
   1   9  10      236.33      206.54      8.29 o 
   2   9  10       25.35       34.20      4.46 o 
   3   9  10       80.18       75.40      6.35 o 
   4   9  10       52.19       56.68      6.05 o 
   5   9  10        0.25       -1.27      4.98 o 
   6   9  10       61.34       59.93     15.28 o 
   7   9  10        0.04        0.06      6.06 o 
   8   9  10        1.40        2.93      5.45 o 
   9   9  10       83.05       99.98     10.90 o 
  10   9  10       46.08       66.17     13.64 o 
 -10  10  10        1.13        8.24     12.21 o 
  -9  10  10       50.23       70.96      8.38 o 
  -8  10  10        8.56        9.98      5.04 o 
  -7  10  10        0.39        4.94      5.77 o 
  -6  10  10        8.19       10.82      5.27 o 
  -5  10  10       70.91       66.59      6.54 o 
  -4  10  10       11.67        4.72      3.59 o 
  -3  10  10       72.31       88.62      6.14 o 
  -2  10  10       14.83       24.71      4.57 o 
  -1  10  10        6.33       12.40      3.38 o 
   0  10  10        0.35        0.17      3.05 o 
   1  10  10        9.58        7.70      3.67 o 
   2  10  10        4.66        4.14      3.49 o 
   3  10  10       30.58       36.74      5.09 o 
   4  10  10        3.77        4.89      4.39 o 
   5  10  10       13.60       19.69      5.76 o 
   6  10  10       58.82       55.94     17.53 o 
   7  10  10       12.59        3.89      7.99 o 
   8  10  10       52.22       49.59      7.60 o 
   9  10  10        0.12        3.05      7.25 o 
  10  10  10        0.17       -0.60     11.13 o 
 -10  11  10        7.34       19.81     12.95 o 
  -9  11  10       11.65       15.75      5.51 o 
  -8  11  10       76.81      101.94     11.58 o 
  -7  11  10        7.42       13.22      5.77 o 
  -6  11  10      211.74      206.49     18.15 o 
  -5  11  10      261.15      285.00     11.29 o 
  -4  11  10       74.60       65.43      5.83 o 
  -3  11  10       38.59       32.45      4.53 o 
  -2  11  10       28.91       41.49      5.41 o 
  -1  11  10       69.09       64.32      5.90 o 
   0  11  10        5.99        6.58      3.54 o 
   1  11  10      212.48      238.40      9.12 o 
   2  11  10        6.26        5.68      3.56 o 
   3  11  10       51.76       40.34      4.98 o 
   4  11  10        9.46        4.98      3.88 o 
   5  11  10        1.99       -5.21      5.50 o 
   6  11  10        0.24        2.26      6.24 o 
   7  11  10        0.00        4.19      6.61 o 
   8  11  10       44.76       41.08      7.88 o 
   9  11  10        0.21        0.53      7.94 o 
  -9  12  10       31.48       43.31      9.18 o 
  -8  12  10      107.50      142.67     11.31 o 
  -7  12  10       33.69       25.18      6.78 o 
  -6  12  10        7.84       27.31      6.65 o 
  -5  12  10      273.32      302.68     13.85 o 
  -4  12  10        0.02       -1.19      4.04 o 
  -3  12  10       60.32       57.87      5.23 o 
  -2  12  10       14.37       18.55      5.20 o 
  -1  12  10       26.29       20.99      4.36 o 
   0  12  10        1.05       -0.28      3.52 o 
   1  12  10        1.85       -3.53      4.54 o 
   2  12  10        0.94        7.50      3.84 o 
   3  12  10       11.03       14.23      4.30 o 
   4  12  10        3.95        2.13      4.46 o 
   5  12  10       22.68       24.92      8.25 o 
   6  12  10       37.57       24.55      8.47 o 
   7  12  10        4.35        0.49      9.13 o 
   8  12  10        2.14        0.92      6.72 o 
  -8  13  10        0.56        6.57      6.97 o 
  -7  13  10        6.52       12.29      7.31 o 
  -6  13  10       12.71       23.28      6.74 o 
  -5  13  10        8.17        6.64      4.89 o 
  -4  13  10        1.41       -1.57      3.62 o 
  -3  13  10       24.91       33.81      4.76 o 
  -2  13  10      206.96      207.08     11.47 o 
  -1  13  10        3.02       -0.30      4.20 o 
   0  13  10        8.77        9.25      4.15 o 
   1  13  10       12.57       11.68      4.39 o 
   2  13  10        9.92       -0.47      3.90 o 
   3  13  10       29.80       28.65      5.05 o 
   4  13  10        0.04        0.60      4.40 o 
   5  13  10      159.46      168.41     15.44 o 
   6  13  10        1.53       -0.90      7.09 o 
   7  13  10        6.70        2.73     10.07 o 
  -7  14  10       49.05       82.41     11.89 o 
  -6  14  10       88.73       93.21     12.25 o 
  -5  14  10       21.87       34.45      9.25 o 
  -4  14  10        0.13        0.73      4.39 o 
  -3  14  10        0.49        1.06      3.70 o 
  -2  14  10      147.92      174.92      8.74 o 
  -1  14  10      148.12      137.07      7.87 o 
   0  14  10       22.06       33.80      6.10 o 
   1  14  10       37.90       38.36      5.48 o 
   2  14  10       21.11       13.89      4.51 o 
   3  14  10       10.15        6.98      4.39 o 
   4  14  10       21.29       17.58      8.30 o 
   5  14  10        0.03       21.59     11.18 o 
   6  14  10        0.04       -1.16      9.83 o 
  -5  15  10       29.76       41.35      9.66 o 
  -4  15  10        4.46        7.31      7.20 o 
  -3  15  10       65.55       78.31      7.85 o 
  -2  15  10       13.89       15.76      5.49 o 
  -1  15  10        0.00        0.98      3.93 o 
   0  15  10       89.57       80.40      8.61 o 
   1  15  10       75.77       82.62      7.89 o 
   2  15  10       20.99       39.98      8.40 o 
   3  15  10        4.26        7.30      5.78 o 
   4  15  10       83.03       51.22     14.47 o 
  -3  16  10        0.60        6.50      5.74 o 
  -2  16  10        4.28        6.76      5.81 o 
  -1  16  10       74.19       86.21      9.43 o 
   0  16  10       14.78       12.41      6.16 o 
   1  16  10        1.91        4.46      5.65 o 
   2  16  10        2.71        2.96      8.46 o 
 -13   1  11       47.77       63.38     10.13 o 
 -12   1  11       11.98        7.01      7.49 o 
 -11   1  11      131.87      139.44      8.65 o 
 -10   1  11        2.37        8.41      5.19 o 
  -9   1  11       85.87       73.82      5.45 o 
  -8   1  11       98.36       88.99      5.27 o 
  -7   1  11      106.43      105.13      4.85 o 
  -6   1  11      694.46      683.07      9.84 o 
  -5   1  11       45.22       41.29      3.29 o 
  -4   1  11      394.18      390.16      7.21 o 
  -3   1  11        2.41        4.27      3.02 o 
  -2   1  11      134.06      134.07      5.62 o 
  -1   1  11      301.11      247.96      9.21 o 
   0   1  11        0.11        3.29      3.24 o 
   1   1  11      174.64      171.31      6.21 o 
   2   1  11      119.17      126.35      5.58 o 
   3   1  11      321.82      328.29      7.00 o 
   4   1  11      294.82      303.25      9.25 o 
   5   1  11      144.01      144.60      6.04 o 
   6   1  11       19.71       17.29      3.85 o 
   7   1  11       32.84       47.17      6.57 o 
   8   1  11       10.45       27.33      7.22 o 
   9   1  11        9.49       13.98     14.80 o 
  10   1  11      168.55      180.06     16.52 o 
  11   1  11        5.54        1.59      7.21 o 
  12   1  11       49.28       53.13     12.01 o 
 -13   2  11      155.93      206.72     48.93 o 
 -12   2  11      381.29      406.11     21.14 o 
 -11   2  11        9.82       11.77      5.97 o 
 -10   2  11        3.76        7.20      5.25 o 
  -9   2  11      176.33      165.92      8.67 o 
  -8   2  11       21.22       28.82      3.96 o 
  -7   2  11       14.23       22.69      3.32 o 
  -6   2  11      264.43      244.07      5.97 o 
  -5   2  11       71.09       72.12      3.72 o 
  -4   2  11       15.04       14.13      3.18 o 
  -3   2  11      834.83      823.04     11.75 o 
  -2   2  11       53.94       68.57      3.99 o 
  -1   2  11     1291.53     1351.18     18.24 o 
   0   2  11      584.09      616.80     10.86 o 
   1   2  11      808.46      859.13     13.39 o 
   2   2  11       11.18       17.35      3.70 o 
   3   2  11       40.79       52.70      4.29 o 
   4   2  11       23.02       28.46      3.98 o 
   5   2  11       66.54       73.28      4.40 o 
   6   2  11        1.24       -1.38      3.83 o 
   7   2  11       43.17       39.04      6.17 o 
   8   2  11      133.06      125.92     14.57 o 
   9   2  11       23.28       18.91     10.41 o 
  10   2  11       33.62       38.06     11.36 o 
  11   2  11       42.20       41.30     12.64 o 
  12   2  11        5.95       -9.61     10.96 o 
 -13   3  11       93.27      110.51     11.10 o 
 -12   3  11        0.17        1.45      5.93 o 
 -11   3  11        2.83       13.52      5.68 o 
 -10   3  11      113.60      121.62      7.96 o 
  -9   3  11       46.13       60.85      6.23 o 
  -8   3  11       10.56       14.55      5.71 o 
  -7   3  11       91.32       83.58      4.88 o 
  -6   3  11      572.20      538.94      9.26 o 
  -5   3  11       42.19       44.56      3.65 o 
  -4   3  11        2.85        4.66      2.86 o 
  -3   3  11      418.61      420.88      8.21 o 
  -2   3  11       19.81       23.54      3.31 o 
  -1   3  11      343.56      356.17      8.31 o 
   0   3  11        0.66        3.95      3.25 o 
   1   3  11      122.03      147.78     10.17 o 
   2   3  11        1.12       10.49      3.91 o 
   3   3  11        3.59        6.38      3.84 o 
   4   3  11      311.27      319.73      8.96 o 
   5   3  11        0.01        3.40      3.28 o 
   6   3  11        4.89        8.02      3.51 o 
   7   3  11      149.51      158.51      9.53 o 
   8   3  11       71.03       74.94      8.75 o 
   9   3  11        0.38       -0.17      9.09 o 
  10   3  11       26.16       25.16     11.65 o 
  11   3  11       30.89       12.15     10.81 o 
  12   3  11        0.60       -5.11     10.24 o 
 -12   4  11       62.82       99.96     10.77 o 
 -11   4  11       35.98       41.00      8.89 o 
 -10   4  11       43.35       44.94      8.49 o 
  -9   4  11        0.27        3.86      6.16 o 
  -8   4  11       16.24       13.62      4.79 o 
  -7   4  11      362.61      344.18     11.77 o 
  -6   4  11      501.06      481.92     10.54 o 
  -5   4  11        0.99       -1.27      2.67 o 
  -4   4  11        0.83       -0.68      2.73 o 
  -3   4  11       82.55       89.91      4.40 o 
  -2   4  11       23.47       21.41      3.23 o 
  -1   4  11      353.17      397.44      9.85 o 
   0   4  11      210.72      234.02      8.54 o 
   1   4  11      501.16      514.13     14.36 o 
   2   4  11       16.39        9.46      3.78 o 
   3   4  11      647.92      672.53     13.22 o 
   4   4  11      354.02      361.25     11.59 o 
   5   4  11       31.13       37.65      4.68 o 
   6   4  11       10.61        9.75      3.90 o 
   7   4  11       78.55       77.83      5.84 o 
   8   4  11      140.79      149.41     11.26 o 
   9   4  11      147.54      126.38     15.56 o 
  10   4  11       21.76       18.35     11.00 o 
  11   4  11        2.32        4.52     10.87 o 
  12   4  11       20.11        8.82     11.58 o 
 -12   5  11       22.51       25.99      8.84 o 
 -11   5  11      113.29      106.62     11.12 o 
 -10   5  11       60.29       62.90      9.17 o 
  -9   5  11        6.42        6.04      9.59 o 
  -8   5  11       38.01       36.12      5.38 o 
  -7   5  11       69.16       58.48      5.95 o 
  -6   5  11        1.75        1.23      3.17 o 
  -5   5  11      246.55      233.46      7.36 o 
  -4   5  11      240.82      231.64      7.22 o 
  -3   5  11       26.88       26.68      3.07 o 
  -2   5  11       27.04       30.16      3.48 o 
  -1   5  11      867.13      878.74     13.58 o 
   0   5  11       16.10       14.33      3.67 o 
   1   5  11       46.68       55.10      4.69 o 
   2   5  11        0.37        2.13      3.43 o 
   3   5  11      126.03      125.51      8.52 o 
   4   5  11      210.00      239.44      9.49 o 
   5   5  11      210.12      205.30     10.08 o 
   6   5  11       98.72      105.20      6.02 o 
   7   5  11      268.08      287.09      9.65 o 
   8   5  11       74.72       69.14      6.71 o 
   9   5  11       13.06       15.30     10.38 o 
  10   5  11        2.22       -1.36      9.87 o 
  11   5  11        2.49        7.49     11.41 o 
 -12   6  11        3.31        3.17      8.26 o 
 -11   6  11       37.20       48.14      9.23 o 
 -10   6  11       37.44       33.03      8.58 o 
  -9   6  11       54.03       54.32      8.66 o 
  -8   6  11       13.45       20.92      5.07 o 
  -7   6  11        4.74        2.98      3.65 o 
  -6   6  11        7.75       14.27      3.54 o 
  -5   6  11       80.37       94.15      4.94 o 
  -4   6  11        0.41       -2.70      2.70 o 
  -3   6  11      254.45      281.44      8.01 o 
  -2   6  11       59.99       62.37      4.53 o 
  -1   6  11       80.32       87.25      4.47 o 
   0   6  11      379.60      385.25      9.36 o 
   1   6  11       48.17       55.55      4.57 o 
   2   6  11      197.32      216.55      7.76 o 
   3   6  11      275.68      293.23      8.76 o 
   4   6  11      161.54      181.08      7.60 o 
   5   6  11      245.66      260.24      9.75 o 
   6   6  11      127.24      130.72      7.35 o 
   7   6  11       38.62       46.38      5.50 o 
   8   6  11      131.95      151.46     10.40 o 
   9   6  11        5.41       -4.82     11.56 o 
  10   6  11       25.01       13.92     11.62 o 
  11   6  11        5.72        5.21     11.65 o 
 -11   7  11       13.21       11.33      8.44 o 
 -10   7  11       71.28       99.03     12.81 o 
  -9   7  11       19.34       32.25     11.77 o 
  -8   7  11       81.48       90.88      6.30 o 
  -7   7  11       29.96       36.21      4.86 o 
  -6   7  11       15.46       24.41      4.02 o 
  -5   7  11       31.70       29.20      4.08 o 
  -4   7  11       44.72       40.72      4.21 o 
  -3   7  11       55.98       50.34      4.35 o 
  -2   7  11        0.02        6.15      3.08 o 
  -1   7  11        9.41       11.70      3.37 o 
   0   7  11       65.73       53.29      5.06 o 
   1   7  11       34.17       35.42      3.88 o 
   2   7  11      719.12      713.94     13.53 o 
   3   7  11      186.67      189.06      7.68 o 
   4   7  11       98.64      112.41      6.31 o 
   5   7  11        9.41        8.72      4.45 o 
   6   7  11        0.46        7.01      5.03 o 
   7   7  11        1.23       -4.04      4.04 o 
   8   7  11       17.85       15.68      5.78 o 
   9   7  11        1.08       -0.76     11.52 o 
  10   7  11        0.88       11.68     11.22 o 
  11   7  11       39.18       40.97     12.76 o 
 -11   8  11        3.64        3.67     10.94 o 
 -10   8  11        3.66       -6.47     10.17 o 
  -9   8  11       51.36       54.33     14.23 o 
  -8   8  11       16.52       28.92      6.20 o 
  -7   8  11       19.36       18.82      4.44 o 
  -6   8  11        0.90        3.31      3.60 o 
  -5   8  11      430.15      387.96      9.50 o 
  -4   8  11      812.76      778.62     13.87 o 
  -3   8  11       48.10       43.27      4.56 o 
  -2   8  11        6.62        3.21      3.21 o 
  -1   8  11       64.95       67.92      4.92 o 
   0   8  11       49.08       50.65      4.98 o 
   1   8  11      424.32      404.60     10.81 o 
   2   8  11       38.81       40.09      5.40 o 
   3   8  11       74.31       71.22      6.49 o 
   4   8  11       36.78       42.72      4.64 o 
   5   8  11        1.34        1.22      3.80 o 
   6   8  11        3.36        6.19      4.66 o 
   7   8  11       74.29       75.88      6.53 o 
   8   8  11        0.46       -3.44      4.54 o 
   9   8  11        0.02       -4.02      5.33 o 
  10   8  11        0.22       -6.16      6.91 o 
 -11   9  11       68.32       90.27     15.35 o 
 -10   9  11       74.51       69.15     13.89 o 
  -9   9  11        9.05       25.10      7.21 o 
  -8   9  11        2.46        6.80      5.00 o 
  -7   9  11       13.84       17.20      5.71 o 
  -6   9  11        1.32       -1.63      4.62 o 
  -5   9  11      342.17      340.92     10.21 o 
  -4   9  11      212.39      185.04      7.47 o 
  -3   9  11       99.94       95.00      5.62 o 
  -2   9  11       69.97       66.87      4.97 o 
  -1   9  11       45.80       47.10      6.24 o 
   0   9  11      197.07      194.31      8.40 o 
   1   9  11        2.22        4.96      3.50 o 
   2   9  11      117.35      107.62      8.00 o 
   3   9  11        5.33        8.88      6.94 o 
   4   9  11       28.48       30.73      5.48 o 
   5   9  11       20.46       19.31      5.78 o 
   6   9  11       53.49       59.24      9.76 o 
   7   9  11        5.96       -0.15      5.36 o 
   8   9  11        1.57        2.67      5.67 o 
   9   9  11       15.59        4.40      7.32 o 
  10   9  11        2.75        5.45     10.85 o 
 -10  10  11       55.27       50.53     13.99 o 
  -9  10  11       33.58       50.32     10.75 o 
  -8  10  11       52.86       66.41      7.16 o 
  -7  10  11       27.78       20.27      6.22 o 
  -6  10  11        7.06       14.56      5.77 o 
  -5  10  11        3.14       -0.11      4.21 o 
  -4  10  11       84.15       85.21      6.29 o 
  -3  10  11       10.27        4.94      3.67 o 
  -2  10  11      118.87      128.89      6.50 o 
  -1  10  11       38.43       42.53      4.56 o 
   0  10  11       24.93       28.78      4.68 o 
   1  10  11       34.38       29.08      4.56 o 
   2  10  11      114.89      118.32      7.13 o 
   3  10  11        3.27        8.95      4.30 o 
   4  10  11       21.64       30.61      5.50 o 
   5  10  11       11.46        5.88      5.97 o 
   6  10  11        0.12        2.88      6.73 o 
   7  10  11       57.67       60.64      8.02 o 
   8  10  11        4.80       -0.79      5.76 o 
   9  10  11       12.03        6.77      7.89 o 
  -9  11  11       20.89       30.69      6.32 o 
  -8  11  11        5.18        8.07      5.81 o 
  -7  11  11        0.53       10.75      6.05 o 
  -6  11  11        0.49        8.28      5.92 o 
  -5  11  11        8.92       18.90      5.28 o 
  -4  11  11       28.47       27.97      4.86 o 
  -3  11  11       88.10       85.78      6.60 o 
  -2  11  11       31.56       29.74      4.73 o 
  -1  11  11        0.65       -2.58      3.44 o 
   0  11  11        1.70        0.26      3.57 o 
   1  11  11       19.43       15.26      4.29 o 
   2  11  11       85.54       82.59      6.39 o 
   3  11  11        9.25       13.76      4.38 o 
   4  11  11       34.07       36.68      6.37 o 
   5  11  11       76.03       61.01     18.24 o 
   6  11  11       16.06       12.54     13.15 o 
   7  11  11        1.20        7.28      7.31 o 
   8  11  11        0.77       -6.76      6.76 o 
  -8  12  11       12.37        8.50      7.48 o 
  -7  12  11        2.36       15.84      7.18 o 
  -6  12  11       28.58       37.89      7.39 o 
  -5  12  11       19.74       17.60      8.98 o 
  -4  12  11       17.08       10.99      4.36 o 
  -3  12  11       39.04       39.89      5.34 o 
  -2  12  11        4.46        3.00      3.85 o 
  -1  12  11        1.84       -1.95      3.69 o 
   0  12  11        9.23       15.25      5.32 o 
   1  12  11        0.01        3.85      3.85 o 
   2  12  11       30.04       32.69      5.02 o 
   3  12  11       13.35       12.83      4.55 o 
   4  12  11       24.50       22.35      6.69 o 
   5  12  11        0.33        1.55      6.61 o 
   6  12  11       34.13       18.57      7.98 o 
   7  12  11       32.79       28.88     12.43 o 
   8  12  11       29.01        5.26     10.83 o 
  -7  13  11      140.49      169.39     15.26 o 
  -6  13  11      280.96      299.33     18.53 o 
  -5  13  11       38.13       62.74      8.63 o 
  -4  13  11      182.01      189.35      9.65 o 
  -3  13  11       11.76        9.77      4.53 o 
  -2  13  11       37.22       35.30      5.40 o 
  -1  13  11       17.16       12.70      4.55 o 
   0  13  11      332.82      342.82     11.26 o 
   1  13  11       22.82       18.16      4.81 o 
   2  13  11        4.34        3.12      4.35 o 
   3  13  11       16.54       16.84      4.97 o 
   4  13  11       67.07       48.89      8.07 o 
   5  13  11       71.09       64.16     11.10 o 
   6  13  11        4.65       17.92     11.33 o 
  -6  14  11       33.43       38.07      9.82 o 
  -5  14  11       26.55       30.30     13.60 o 
  -4  14  11        1.21       -0.34      5.66 o 
  -3  14  11       15.19        9.02      4.50 o 
  -2  14  11       66.82       58.35      6.36 o 
  -1  14  11        4.19        0.48      4.20 o 
   0  14  11        7.79       13.16      4.62 o 
   1  14  11        4.20        7.39      4.39 o 
   2  14  11        5.00        4.56      4.31 o 
   3  14  11      135.81      129.83      9.18 o 
   4  14  11        6.14        2.00      9.73 o 
   5  14  11       66.36       36.49     13.58 o 
  -4  15  11        0.27       14.58      7.76 o 
  -3  15  11       11.28       10.38      5.97 o 
  -2  15  11       10.19       15.33      6.21 o 
  -1  15  11        0.87       -4.53      7.43 o 
   0  15  11      143.11      182.57     12.64 o 
   1  15  11       36.67       25.17      6.89 o 
   2  15  11       13.19       21.85      6.85 o 
   3  15  11       27.53       27.45      7.20 o 
 -12   0  12       23.23       21.88     11.79 o 
 -11   0  12        0.21        2.90     10.08 o 
 -10   0  12        1.19        5.13      6.24 o 
  -9   0  12       59.68       61.91      7.71 o 
  -8   0  12       15.05       16.15      7.47 o 
  -7   0  12      190.86      207.14      8.45 o 
  -6   0  12      130.12      116.06      6.65 o 
  -5   0  12      774.39      739.43     14.86 o 
  -4   0  12      123.00      110.62      6.24 o 
  -3   0  12      137.13      148.15      8.53 o 
  -2   0  12      179.37      185.38      9.46 o 
  -1   0  12      707.40      739.40     17.68 o 
   0   0  12        0.61        7.28      4.80 o 
   1   0  12      122.52      151.67      8.95 o 
   2   0  12      282.37      307.61     14.68 o 
   3   0  12       86.16      100.88      7.53 o 
   4   0  12       70.87       72.45      7.03 o 
   5   0  12      103.06      108.51      8.31 o 
   6   0  12       54.16       64.59      7.21 o 
   7   0  12      173.41      208.51     12.81 o 
   8   0  12      142.86      145.10     15.60 o 
   9   0  12       19.50       17.48     10.73 o 
  10   0  12       85.99       81.78     14.42 o 
  11   0  12        1.96       -0.50     11.17 o 
 -12   1  12        2.93        9.20      7.58 o 
 -11   1  12       28.90       35.92      6.41 o 
 -10   1  12       73.77       70.05      7.06 o 
  -9   1  12        0.00        0.87      4.02 o 
  -8   1  12       10.34       12.79      3.93 o 
  -7   1  12       57.72       57.15      4.06 o 
  -6   1  12       63.28       60.66      3.94 o 
  -5   1  12      377.66      404.16      7.58 o 
  -4   1  12       98.86      102.09      4.79 o 
  -3   1  12      513.61      537.27     10.47 o 
  -2   1  12      106.46      102.95      5.41 o 
  -1   1  12       11.46       10.27      3.46 o 
   0   1  12        0.44        6.19      3.72 o 
   1   1  12       86.89       88.68      5.21 o 
   2   1  12        7.28        9.59      3.62 o 
   3   1  12        3.87        3.70      3.56 o 
   4   1  12       16.18       15.51      3.89 o 
   5   1  12       62.57       70.29      5.08 o 
   6   1  12        7.70        5.74      3.82 o 
   7   1  12       28.75       30.32      5.48 o 
   8   1  12        4.11       12.57      7.01 o 
   9   1  12       42.25       49.12      8.90 o 
  10   1  12       29.69       27.11      8.30 o 
  11   1  12      149.30      123.52     11.60 o 
 -12   2  12        9.72       16.46      6.15 o 
 -11   2  12       47.75       50.98      6.99 o 
 -10   2  12        0.70        0.08      5.30 o 
  -9   2  12       13.99       11.94      5.32 o 
  -8   2  12      208.84      187.43      6.92 o 
  -7   2  12       24.87       25.32      4.16 o 
  -6   2  12      298.65      290.78      6.57 o 
  -5   2  12       18.86       14.97      3.38 o 
  -4   2  12      381.45      361.96      7.80 o 
  -3   2  12        3.02       -0.37      2.93 o 
  -2   2  12       28.49       30.62      4.03 o 
  -1   2  12       17.76       23.20      3.79 o 
   0   2  12      316.14      320.14      8.06 o 
   1   2  12        0.33        2.12      3.53 o 
   2   2  12      214.35      216.59      7.22 o 
   3   2  12       18.10       18.63      3.82 o 
   4   2  12       10.23       10.52      3.36 o 
   5   2  12       84.52       83.69      6.00 o 
   6   2  12       81.20       86.41      6.27 o 
   7   2  12       38.22       44.50      7.91 o 
   8   2  12        0.04       10.92      9.53 o 
   9   2  12       10.49       10.06     10.43 o 
  10   2  12       93.11      105.81     14.91 o 
  11   2  12        2.70        1.10     10.80 o 
 -12   3  12       41.07       41.86      9.18 o 
 -11   3  12        0.73        6.18      5.82 o 
 -10   3  12        0.03        5.89      5.36 o 
  -9   3  12      162.79      158.42      8.49 o 
  -8   3  12       35.25       22.63      4.54 o 
  -7   3  12      625.71      593.27     10.85 o 
  -6   3  12       53.16       46.36      3.94 o 
  -5   3  12      930.54      907.47     13.02 o 
  -4   3  12      139.64      135.55      5.30 o 
  -3   3  12      424.30      423.86      8.40 o 
  -2   3  12       15.75       13.96      3.54 o 
  -1   3  12      438.32      463.30      9.57 o 
   0   3  12        4.70        5.69      3.38 o 
   1   3  12      605.86      600.14     12.61 o 
   2   3  12      134.73      147.97      7.09 o 
   3   3  12      446.47      444.58     10.80 o 
   4   3  12      117.77      127.58      5.83 o 
   5   3  12       18.54       15.90      3.77 o 
   6   3  12       64.80       64.53      6.37 o 
   7   3  12        0.45       -0.31      5.60 o 
   8   3  12        6.49       -2.12      6.61 o 
   9   3  12      131.61      116.17     15.30 o 
  10   3  12       24.65       21.75     11.77 o 
  11   3  12       15.87       26.04     11.76 o 
 -12   4  12       33.92       27.38     13.90 o 
 -11   4  12      134.45      168.87     18.19 o 
 -10   4  12        1.68       -5.28      8.84 o 
  -9   4  12       88.83       82.71      9.26 o 
  -8   4  12        0.71        4.83      4.71 o 
  -7   4  12      118.13      128.90      7.54 o 
  -6   4  12      134.09      141.25      6.36 o 
  -5   4  12        1.83        0.30      2.96 o 
  -4   4  12       16.49       16.88      3.26 o 
  -3   4  12       16.09       11.98      3.12 o 
  -2   4  12      171.24      191.66      6.14 o 
  -1   4  12      155.60      160.52      7.60 o 
   0   4  12        2.51        2.43      3.60 o 
   1   4  12       14.14       12.16      4.01 o 
   2   4  12       46.65       52.63      5.04 o 
   3   4  12        4.70        3.42      3.88 o 
   4   4  12      593.97      649.93     13.37 o 
   5   4  12      114.94      111.56      5.80 o 
   6   4  12       10.55       13.70      4.13 o 
   7   4  12        1.10       -1.56      4.89 o 
   8   4  12       36.24       38.74      7.80 o 
   9   4  12        0.47       -8.67      8.67 o 
  10   4  12       67.29       63.78     13.61 o 
  11   4  12       17.72       26.55     12.15 o 
 -12   5  12       65.99       58.91     10.27 o 
 -11   5  12       21.49       28.23      8.89 o 
 -10   5  12       39.02       28.53      8.46 o 
  -9   5  12        6.40       -3.03      6.55 o 
  -8   5  12       64.15       69.31      7.47 o 
  -7   5  12       26.36       27.70      9.56 o 
  -6   5  12       28.43       22.73      4.02 o 
  -5   5  12      317.02      320.30      8.56 o 
  -4   5  12        0.34       -0.82      3.30 o 
  -3   5  12      214.24      198.11      6.14 o 
  -2   5  12      197.09      211.88      7.04 o 
  -1   5  12       18.87       20.57      4.84 o 
   0   5  12        0.40       -3.32      3.32 o 
   1   5  12        3.59       -1.17      3.52 o 
   2   5  12       25.96       36.63      4.63 o 
   3   5  12      173.14      178.90      7.79 o 
   4   5  12       55.38       58.84      6.10 o 
   5   5  12       45.80       43.41      4.99 o 
   6   5  12       39.27       39.39      5.97 o 
   7   5  12        1.25       -2.19      4.28 o 
   8   5  12        0.75        1.18      6.58 o 
   9   5  12       17.73       14.96     10.76 o 
  10   5  12        0.38       -2.77     10.15 o 
  11   5  12        6.57        3.36     11.50 o 
 -11   6  12       35.75       26.60     13.47 o 
 -10   6  12        1.37        1.28      7.79 o 
  -9   6  12        1.52       -7.36      7.36 o 
  -8   6  12       67.60       62.50      6.89 o 
  -7   6  12       10.61        8.40      5.23 o 
  -6   6  12        9.35       17.06      4.35 o 
  -5   6  12       29.15       24.07      4.03 o 
  -4   6  12      128.59      138.75      6.23 o 
  -3   6  12        0.89        3.05      3.93 o 
  -2   6  12       58.26       59.83      5.15 o 
  -1   6  12        0.00        0.93      3.19 o 
   0   6  12      206.79      197.80      7.66 o 
   1   6  12       31.19       43.48      4.68 o 
   2   6  12      229.45      240.24      8.46 o 
   3   6  12       31.53       43.64      5.68 o 
   4   6  12      133.63      125.21      6.87 o 
   5   6  12       34.26       39.11      5.83 o 
   6   6  12        2.51       -1.71      3.86 o 
   7   6  12       20.25       22.33      5.06 o 
   8   6  12       79.98       71.92      7.46 o 
   9   6  12        3.07       -4.38      9.85 o 
  10   6  12        6.19       -1.13     10.83 o 
 -11   7  12      142.19      177.40     13.82 o 
 -10   7  12       24.84       30.04      9.06 o 
  -9   7  12       19.49       13.36      8.20 o 
  -8   7  12      575.70      607.59     17.22 o 
  -7   7  12       34.06       41.95      5.95 o 
  -6   7  12        1.13        1.56      4.59 o 
  -5   7  12       50.17       49.21      4.68 o 
  -4   7  12       22.96       19.46      4.36 o 
  -3   7  12       21.49       33.13      4.20 o 
  -2   7  12      137.67      124.03      6.23 o 
  -1   7  12       37.00       50.44      5.11 o 
   0   7  12       26.78       27.30      5.28 o 
   1   7  12      472.73      501.50     18.18 o 
   2   7  12       23.41       28.14      4.19 o 
   3   7  12      443.64      418.04     10.60 o 
   4   7  12       85.54       91.67      6.13 o 
   5   7  12      117.10      117.37      8.96 o 
   6   7  12      102.45      109.31      7.18 o 
   7   7  12      117.85      126.93      7.93 o 
   8   7  12        3.67       10.24      5.86 o 
   9   7  12       25.97       23.58      7.75 o 
  10   7  12        0.88       14.48     11.90 o 
 -11   8  12      100.70      113.18     12.44 o 
 -10   8  12        3.35       16.92      9.31 o 
  -9   8  12        5.89       11.77      5.72 o 
  -8   8  12      110.54      141.10      8.27 o 
  -7   8  12       35.92       47.24      7.28 o 
  -6   8  12       98.08       99.15      6.76 o 
  -5   8  12       15.75       14.05      3.82 o 
  -4   8  12       29.40       29.56      4.12 o 
  -3   8  12       33.70       35.00      4.37 o 
  -2   8  12        0.01        0.46      3.26 o 
  -1   8  12       30.33       26.97      4.11 o 
   0   8  12        7.66        4.90      4.37 o 
   1   8  12        0.02        1.46      4.36 o 
   2   8  12       36.41       39.58      5.97 o 
   3   8  12        4.01        3.55      4.60 o 
   4   8  12        2.78        0.04      3.74 o 
   5   8  12        4.43        9.13      4.29 o 
   6   8  12       17.07        2.39      6.00 o 
   7   8  12        7.02        5.24      4.77 o 
   8   8  12        6.53       10.15      8.54 o 
   9   8  12        4.64       12.09      5.87 o 
  10   8  12        5.05        1.63     10.62 o 
 -10   9  12        6.12        2.21     11.27 o 
  -9   9  12       38.46       38.97     12.90 o 
  -8   9  12       27.09       33.49      7.57 o 
  -7   9  12        5.56        8.49      4.66 o 
  -6   9  12        1.12        2.53      4.59 o 
  -5   9  12       10.67        5.28      3.70 o 
  -4   9  12       55.48       61.11      5.11 o 
  -3   9  12      173.46      196.32      7.91 o 
  -2   9  12        6.06        6.32      4.42 o 
  -1   9  12      184.61      196.23      7.86 o 
   0   9  12        1.84        3.40      3.71 o 
   1   9  12       23.36       18.74      5.08 o 
   2   9  12        6.03        5.08      4.42 o 
   3   9  12        6.34       10.56      6.17 o 
   4   9  12        2.02        5.00      4.57 o 
   5   9  12       10.22        8.26      5.77 o 
   6   9  12        5.97       11.01      7.22 o 
   7   9  12      102.72      106.41      9.51 o 
   8   9  12        0.02       -6.39      6.39 o 
   9   9  12       17.94       32.31      8.95 o 
  -9  10  12       56.54       63.54      7.31 o 
  -8  10  12        0.00       10.42      5.46 o 
  -7  10  12       56.76       69.76      8.59 o 
  -6  10  12       67.40       81.31      8.94 o 
  -5  10  12        0.17        5.61      4.69 o 
  -4  10  12      439.68      459.93     11.51 o 
  -3  10  12      183.31      171.19      7.67 o 
  -2  10  12        1.13        1.52      3.49 o 
  -1  10  12      117.60      127.49      6.76 o 
   0  10  12        0.18        0.05      5.64 o 
   1  10  12       77.89       77.46      6.31 o 
   2  10  12       42.14       52.73      6.52 o 
   3  10  12       13.46        9.97      5.07 o 
   4  10  12       29.23       29.35      5.83 o 
   5  10  12       18.68       25.10      8.26 o 
   6  10  12       82.08       58.32     10.17 o 
   7  10  12       53.46       46.94      7.77 o 
   8  10  12        1.95        9.04      6.45 o 
  -9  11  12        0.25       -2.98     13.23 o 
  -8  11  12      162.93      166.40     12.53 o 
  -7  11  12       28.42       26.51      7.57 o 
  -6  11  12       24.23       28.62      6.93 o 
  -5  11  12        3.60        1.67      4.70 o 
  -4  11  12      120.41      118.26      7.84 o 
  -3  11  12      139.00      142.78      8.36 o 
  -2  11  12       18.08       15.58      4.07 o 
  -1  11  12        5.14        2.17      3.63 o 
   0  11  12        8.84        8.67      5.52 o 
   1  11  12       10.79       14.59      4.51 o 
   2  11  12        7.12        3.53      4.14 o 
   3  11  12       77.09       92.95      7.99 o 
   4  11  12       29.09       31.75     10.66 o 
   5  11  12      132.96      111.51     13.05 o 
   6  11  12       48.50       38.10      9.65 o 
   7  11  12       14.87       16.71      6.97 o 
   8  11  12        0.05       -6.66      7.28 o 
  -8  12  12       12.75        2.68      8.66 o 
  -7  12  12      126.14      113.64     23.22 o 
  -6  12  12        1.49        5.32      8.05 o 
  -5  12  12        2.77       15.71      9.67 o 
  -4  12  12       16.29       18.96      4.94 o 
  -3  12  12       11.79       11.63      4.56 o 
  -2  12  12        0.08        2.89      5.14 o 
  -1  12  12        4.21        7.21      5.19 o 
   0  12  12       66.38       61.63      6.30 o 
   1  12  12       56.49       59.77      6.26 o 
   2  12  12       67.51       64.15      6.46 o 
   3  12  12       85.55       80.98      7.86 o 
   4  12  12      122.55      155.28     11.85 o 
   5  12  12        5.25        2.65      9.72 o 
   6  12  12       11.12        2.97     10.43 o 
   7  12  12       23.83       17.40     11.98 o 
  -7  13  12       21.79       17.15      9.32 o 
  -6  13  12        0.24        2.92      8.89 o 
  -5  13  12       73.35       68.10     11.21 o 
  -4  13  12      150.03      148.37     10.29 o 
  -3  13  12      208.46      205.77     10.25 o 
  -2  13  12       81.28       89.40      7.25 o 
  -1  13  12      159.36      185.70      9.84 o 
   0  13  12        3.60        8.84      4.62 o 
   1  13  12        8.71        7.71      4.57 o 
   2  13  12       27.37       29.22      5.43 o 
   3  13  12        0.81        9.45      6.42 o 
   4  13  12        2.01       10.22      7.51 o 
   5  13  12       87.14       89.17     17.39 o 
   6  13  12       70.65       34.38     13.48 o 
  -5  14  12       15.58       14.33     17.18 o 
  -4  14  12       35.00       41.41      7.93 o 
  -3  14  12       27.71       28.23      6.05 o 
  -2  14  12       70.22       74.52      7.79 o 
  -1  14  12        0.29        8.54      4.59 o 
   0  14  12      104.88      111.92      9.60 o 
   1  14  12       33.48       41.05      6.47 o 
   2  14  12       11.31       20.81      7.08 o 
   3  14  12       73.29       57.92     13.64 o 
   4  14  12       66.46       79.03     16.70 o 
  -3  15  12        4.93        5.33     10.05 o 
  -2  15  12        0.26       -2.79      6.03 o 
  -1  15  12       35.77       49.34      8.03 o 
   0  15  12       87.14       83.68     12.02 o 
   1  15  12      146.07      159.58     12.20 o 
   2  15  12      198.33      188.00     16.03 o 
 -12   1  13        0.14       -7.27      7.27 o 
 -11   1  13       19.35       16.48      6.10 o 
 -10   1  13        8.09        4.37      5.57 o 
  -9   1  13        0.78        3.76      4.35 o 
  -8   1  13       42.50       41.94      5.99 o 
  -7   1  13       18.94       15.86      3.39 o 
  -6   1  13       86.22       85.18      4.37 o 
  -5   1  13       81.44       83.13      5.00 o 
  -4   1  13      915.94      871.35     12.87 o 
  -3   1  13        0.65       -2.14      3.35 o 
  -2   1  13       84.37       76.09      5.11 o 
  -1   1  13       20.55       20.94      4.07 o 
   0   1  13      132.38      133.66      6.05 o 
   1   1  13       14.17       11.72      3.86 o 
   2   1  13       45.40       44.85      3.61 o 
   3   1  13       23.00       13.78      4.02 o 
   4   1  13      175.24      168.60      6.97 o 
   5   1  13      376.89      410.55      9.82 o 
   6   1  13        6.33        2.56      3.91 o 
   7   1  13       46.99       48.76      7.48 o 
   8   1  13       21.72       29.64      8.06 o 
   9   1  13        0.05        0.82      9.27 o 
  10   1  13       29.54       33.22      8.64 o 
  11   1  13       16.30       29.78      8.80 o 
 -12   2  13       10.29       13.31      8.57 o 
 -11   2  13        3.60       -5.49      5.49 o 
 -10   2  13       71.50       76.64      7.36 o 
  -9   2  13       29.50       23.89      5.64 o 
  -8   2  13      115.33      107.46      5.63 o 
  -7   2  13      145.86      136.44      5.38 o 
  -6   2  13       13.82       13.68      3.59 o 
  -5   2  13      185.15      185.66      6.35 o 
  -4   2  13      117.37      116.27      6.79 o 
  -3   2  13       35.76       39.14      4.39 o 
  -2   2  13      164.91      173.93      6.82 o 
  -1   2  13       15.44       19.35      3.83 o 
   0   2  13       26.76       30.34      4.79 o 
   1   2  13      184.54      198.98      7.11 o 
   2   2  13        1.33        2.47      3.61 o 
   3   2  13        8.12        8.22      3.12 o 
   4   2  13        1.32       -0.52      4.78 o 
   5   2  13      113.48      113.81      6.98 o 
   6   2  13       66.39       69.80      6.12 o 
   7   2  13       23.59       24.23      7.32 o 
   8   2  13      103.24       89.35     13.96 o 
   9   2  13       87.32       78.60     13.90 o 
  10   2  13        0.41        3.26     10.64 o 
  11   2  13        0.00      -10.37     10.37 o 
 -12   3  13      275.76      326.92     15.94 o 
 -11   3  13        0.25        3.17      7.59 o 
 -10   3  13        7.20       16.17      7.70 o 
  -9   3  13        6.61       12.19      7.17 o 
  -8   3  13       35.83       34.59     10.42 o 
  -7   3  13        9.38        7.96      3.64 o 
  -6   3  13      253.82      245.96      6.94 o 
  -5   3  13        2.98        4.93      3.32 o 
  -4   3  13        1.89        0.75      3.13 o 
  -3   3  13        0.56       -4.20      4.20 o 
  -2   3  13       43.61       48.02      4.47 o 
  -1   3  13        6.77        6.73      3.53 o 
   0   3  13       59.70       68.27      4.88 o 
   1   3  13       35.25       32.66      5.53 o 
   2   3  13        0.78        0.66      5.05 o 
   3   3  13       94.55       89.37      6.23 o 
   4   3  13       30.20       31.72      4.17 o 
   5   3  13        0.11        0.26      3.54 o 
   6   3  13        5.94       -2.24      4.59 o 
   7   3  13        0.02       -5.19      5.19 o 
   8   3  13       53.19       30.10      8.17 o 
   9   3  13       19.27        4.64     10.09 o 
  10   3  13        0.23       -9.41      9.41 o 
  11   3  13        0.68       17.60     11.81 o 
 -11   4  13       52.96       63.37      9.89 o 
 -10   4  13        0.02       -5.40     15.61 o 
  -9   4  13      157.55      150.73     11.63 o 
  -8   4  13      107.32      100.24      7.35 o 
  -7   4  13        6.67        7.61      4.59 o 
  -6   4  13        7.59        5.50      3.75 o 
  -5   4  13       20.45       10.61      3.50 o 
  -4   4  13       10.77        9.28      4.37 o 
  -3   4  13       38.53       45.18      4.03 o 
  -2   4  13       33.66       45.95      4.40 o 
  -1   4  13       31.65       35.64      4.14 o 
   0   4  13      247.08      247.70     10.33 o 
   1   4  13      107.96      125.15      6.86 o 
   2   4  13       15.52       17.62      4.45 o 
   3   4  13       55.20       52.41      5.34 o 
   4   4  13        8.14       11.43      4.43 o 
   5   4  13       47.76       54.06      4.92 o 
   6   4  13       27.90       25.82      4.52 o 
   7   4  13       18.06        5.18      5.87 o 
   8   4  13      158.25      151.66     12.28 o 
   9   4  13      144.66      143.87     17.16 o 
  10   4  13        1.74        6.06     10.90 o 
 -11   5  13      138.61      169.77     21.68 o 
 -10   5  13       44.33       34.82      8.82 o 
  -9   5  13        9.17       13.73      7.58 o 
  -8   5  13      124.40      122.01      8.95 o 
  -7   5  13        2.30        2.14      6.12 o 
  -6   5  13      193.45      182.84      7.50 o 
  -5   5  13       61.55       67.96      5.18 o 
  -4   5  13       16.33       13.86      3.81 o 
  -3   5  13      246.87      276.14      7.22 o 
  -2   5  13       77.91       77.76      4.92 o 
  -1   5  13       21.19       22.32      4.34 o 
   0   5  13      225.52      236.02      8.67 o 
   1   5  13      159.77      174.87      8.60 o 
   2   5  13        0.00        0.48      3.93 o 
   3   5  13       35.06       44.77      5.32 o 
   4   5  13      186.52      191.10      8.53 o 
   5   5  13       81.19       80.95      5.51 o 
   6   5  13       40.55       40.13      4.99 o 
   7   5  13        4.59        7.77      4.61 o 
   8   5  13      124.03      106.59     11.04 o 
   9   5  13      135.31      151.24     17.60 o 
  10   5  13        6.37       -4.88     10.92 o 
 -11   6  13       17.27       18.98      8.87 o 
 -10   6  13       19.40       21.99     11.28 o 
  -9   6  13       96.83       95.74     10.60 o 
  -8   6  13       10.22       19.81      5.89 o 
  -7   6  13      111.10      116.93      7.97 o 
  -6   6  13       13.19       17.77      4.68 o 
  -5   6  13       14.31       17.31      4.04 o 
  -4   6  13      172.53      180.84      7.35 o 
  -3   6  13      784.38      754.70     15.25 o 
  -2   6  13        5.61        4.72      3.27 o 
  -1   6  13        0.00       -1.64      3.39 o 
   0   6  13        0.47       -0.89      3.61 o 
   1   6  13       43.49       44.80      4.96 o 
   2   6  13       36.23       36.63      4.85 o 
   3   6  13      428.80      464.84     13.65 o 
   4   6  13        9.38        6.03      4.35 o 
   5   6  13      689.69      696.04     14.97 o 
   6   6  13       32.17       21.89      5.23 o 
   7   6  13        0.76       -2.01      4.47 o 
   8   6  13        7.55        3.17      7.05 o 
   9   6  13       29.48       35.51     12.40 o 
  10   6  13        0.80       -3.10     11.13 o 
 -10   7  13       17.30       18.87      8.61 o 
  -9   7  13        7.35       13.81      8.50 o 
  -8   7  13       42.53       49.84      6.77 o 
  -7   7  13        3.60        7.12      5.30 o 
  -6   7  13       10.83       12.34      4.61 o 
  -5   7  13       39.04       29.16      4.46 o 
  -4   7  13      148.08      144.91      7.78 o 
  -3   7  13        5.02        3.96      3.97 o 
  -2   7  13       21.86       23.28      6.60 o 
  -1   7  13       69.47       73.89      7.18 o 
   0   7  13        0.59        1.22      4.48 o 
   1   7  13       77.50       76.61      5.48 o 
   2   7  13       81.97       82.15      5.87 o 
   3   7  13       30.75       24.88      4.69 o 
   4   7  13       45.00       38.47      5.23 o 
   5   7  13        0.35       -1.95      4.67 o 
   6   7  13        1.81       -4.47      4.47 o 
   7   7  13       22.61       16.66      5.40 o 
   8   7  13        2.63       -4.16      5.65 o 
   9   7  13        4.11       14.03     11.17 o 
 -10   8  13       88.97       65.66     10.57 o 
  -9   8  13        6.78        8.58      9.58 o 
  -8   8  13       20.78       24.31      6.36 o 
  -7   8  13        1.15        7.20      5.32 o 
  -6   8  13        2.27       10.29      7.19 o 
  -5   8  13       79.15       85.54      5.94 o 
  -4   8  13        0.25       -3.32      3.32 o 
  -3   8  13       45.41       49.64      5.36 o 
  -2   8  13       16.77       18.32      4.56 o 
  -1   8  13        5.04        6.27      4.47 o 
   0   8  13       12.20       20.24      5.73 o 
   1   8  13        5.22        3.26      4.45 o 
   2   8  13      124.05      128.79      8.87 o 
   3   8  13        4.51        8.60      4.99 o 
   4   8  13        6.63        6.12      4.20 o 
   5   8  13      111.20      136.57      8.21 o 
   6   8  13        0.20       -4.35      4.68 o 
   7   8  13       18.49       16.65      5.37 o 
   8   8  13        0.47       -0.71      5.71 o 
   9   8  13       12.11       11.42      6.42 o 
  -9   9  13       88.37       93.20      8.42 o 
  -8   9  13        1.84        3.56     10.63 o 
  -7   9  13        3.72        0.05      5.62 o 
  -6   9  13        1.55        6.81      6.57 o 
  -5   9  13        9.24        6.90      4.08 o 
  -4   9  13      132.26      118.07      6.74 o 
  -3   9  13        1.76       -3.00      4.24 o 
  -2   9  13       26.81       25.18      4.38 o 
  -1   9  13        0.37        2.65      4.34 o 
   0   9  13       15.88       11.11      6.05 o 
   1   9  13        0.02        0.23      6.73 o 
   2   9  13       42.80       39.98      6.24 o 
   3   9  13        0.88       -3.23      4.65 o 
   4   9  13       88.15       84.84      7.92 o 
   5   9  13       22.45       22.00      6.81 o 
   6   9  13        2.88       12.63      7.57 o 
   7   9  13        1.39       -2.72      5.75 o 
   8   9  13       11.90       26.31      8.47 o 
  -9  10  13        3.91       14.01      8.45 o 
  -8  10  13        2.26       10.94      6.47 o 
  -7  10  13       71.16       80.31     18.44 o 
  -6  10  13       27.13       24.81      6.07 o 
  -5  10  13       94.47      104.17      7.44 o 
  -4  10  13       75.19       83.46      6.14 o 
  -3  10  13      211.16      212.63      8.76 o 
  -2  10  13       65.80       71.96      5.74 o 
  -1  10  13       30.93       36.40      5.31 o 
   0  10  13        1.75        3.73      4.61 o 
   1  10  13      137.08      141.30      9.44 o 
   2  10  13       50.41       62.02      7.17 o 
   3  10  13       65.39       63.42      7.45 o 
   4  10  13        0.45        7.70      5.48 o 
   5  10  13        8.38       11.60      8.09 o 
   6  10  13        0.00       -6.53      6.53 o 
   7  10  13       30.55       20.78      7.09 o 
   8  10  13        0.05       13.36      7.97 o 
  -8  11  13        0.21        1.98     14.45 o 
  -7  11  13      100.19      104.66     12.61 o 
  -6  11  13       92.62       98.15     10.10 o 
  -5  11  13       17.88       25.51      6.31 o 
  -4  11  13       10.45       16.41      5.03 o 
  -3  11  13      147.25      148.93      9.69 o 
  -2  11  13        0.53        3.93      3.87 o 
  -1  11  13        4.04        3.43      4.34 o 
   0  11  13       41.53       59.83      6.41 o 
   1  11  13       15.03       12.85      6.02 o 
   2  11  13       39.43       39.52      6.44 o 
   3  11  13        7.03        6.79      5.09 o 
   4  11  13       14.93        8.08      9.04 o 
   5  11  13       45.49       28.73      9.22 o 
   6  11  13        2.94        0.54      7.63 o 
   7  11  13       18.32       20.75      8.36 o 
  -7  12  13       15.29        8.05     17.39 o 
  -6  12  13       31.05       49.41     11.96 o 
  -5  12  13        6.92       16.77      8.80 o 
  -4  12  13        0.06        3.15      4.95 o 
  -3  12  13        8.26       15.56      4.99 o 
  -2  12  13      161.13      157.94      8.21 o 
  -1  12  13        0.20        0.57      4.30 o 
   0  12  13       22.37       23.94      6.46 o 
   1  12  13       29.02       29.66      5.41 o 
   2  12  13        0.98        2.74      5.03 o 
   3  12  13        4.34       11.12      6.11 o 
   4  12  13      108.23       99.24     11.26 o 
   5  12  13        6.49       15.59     12.10 o 
   6  12  13       13.32        4.48     10.98 o 
  -6  13  13       34.09       64.57     11.62 o 
  -5  13  13       72.39       84.60     20.53 o 
  -4  13  13       25.60       25.82     11.63 o 
  -3  13  13       21.86       32.61      6.27 o 
  -2  13  13        0.06        6.67      4.46 o 
  -1  13  13      105.11      117.32      9.15 o 
   0  13  13        1.87        2.80      5.22 o 
   1  13  13       45.26       53.57      7.16 o 
   2  13  13        4.71        5.65      6.03 o 
   3  13  13        7.29       10.63      6.46 o 
   4  13  13       51.76       48.02     10.01 o 
   5  13  13        8.27       -7.97      9.12 o 
  -4  14  13        0.00       -8.04      9.66 o 
  -3  14  13       12.45       15.60      6.61 o 
  -2  14  13       15.53        9.86      8.17 o 
  -1  14  13        4.19        3.37      5.90 o 
   0  14  13        2.15        6.22      6.20 o 
   1  14  13       41.20       34.58      7.72 o 
   2  14  13       31.00       12.16     19.88 o 
   3  14  13        0.00        6.16      8.05 o 
 -11   0  14       13.38        5.54     10.53 o 
 -10   0  14      295.86      339.13     14.89 o 
  -9   0  14       11.71       13.09      6.90 o 
  -8   0  14       25.64       14.84      6.55 o 
  -7   0  14        1.31       -1.41      4.65 o 
  -6   0  14       49.28       46.53      5.53 o 
  -5   0  14       24.03       15.13      5.96 o 
  -4   0  14      441.05      466.47     21.36 o 
  -3   0  14      183.05      202.02     10.48 o 
  -2   0  14       12.74       16.35      5.68 o 
  -1   0  14      169.34      160.26      9.45 o 
   0   0  14       71.68       84.12      7.67 o 
   1   0  14      112.39      119.82      9.44 o 
   2   0  14      946.72      910.74     21.54 o 
   3   0  14       19.53       19.34      5.99 o 
   4   0  14       39.71       50.43      7.17 o 
   5   0  14        7.35        6.43      6.06 o 
   6   0  14      100.50       85.98      8.61 o 
   7   0  14      166.42      170.81     13.08 o 
   8   0  14       21.05       25.00     10.99 o 
   9   0  14       23.65       37.16     12.79 o 
  10   0  14        0.23       10.08     12.03 o 
 -11   1  14       26.43       39.84     10.72 o 
 -10   1  14        0.65       -1.61      5.46 o 
  -9   1  14       23.28       39.20      5.33 o 
  -8   1  14       96.72       89.85      6.19 o 
  -7   1  14       14.32       16.75      3.51 o 
  -6   1  14       17.92       14.57      3.74 o 
  -5   1  14      179.21      178.90     10.33 o 
  -4   1  14      247.27      253.09      8.21 o 
  -3   1  14       86.40       98.56      5.83 o 
  -2   1  14        7.21        9.98      3.83 o 
  -1   1  14        0.00        0.52      3.67 o 
   0   1  14      308.22      325.71      8.74 o 
   1   1  14       20.62       21.51      4.21 o 
   2   1  14      100.27      115.09      6.25 o 
   3   1  14        9.74       12.05      4.10 o 
   4   1  14       27.59       28.21      4.56 o 
   5   1  14        0.04       -3.87      3.87 o 
   6   1  14       95.85       83.89      6.04 o 
   7   1  14       54.25       58.76      6.62 o 
   8   1  14       22.15       19.67     15.82 o 
   9   1  14        5.86        2.74      7.47 o 
  10   1  14        9.83       14.79      8.28 o 
 -11   2  14        6.04        9.21      7.75 o 
 -10   2  14       14.05       14.67      5.83 o 
  -9   2  14       15.99       19.26      5.60 o 
  -8   2  14       92.33       85.70      6.45 o 
  -7   2  14      111.31      113.59      6.00 o 
  -6   2  14       76.09       75.59      4.91 o 
  -5   2  14      463.52      455.23     11.31 o 
  -4   2  14      294.28      278.08      8.45 o 
  -3   2  14        3.08       -1.76      3.67 o 
  -2   2  14        0.80        1.28      3.75 o 
  -1   2  14        0.39       -0.67      3.69 o 
   0   2  14       69.09       66.60      5.77 o 
   1   2  14      130.49      137.76      7.62 o 
   2   2  14        1.42       -3.56      3.56 o 
   3   2  14        4.91        0.60      3.96 o 
   4   2  14       41.04       41.25      5.61 o 
   5   2  14      121.51      136.68      7.71 o 
   6   2  14        6.60        2.60      4.98 o 
   7   2  14       19.52        9.96      7.90 o 
   8   2  14        0.53       -5.06      9.08 o 
   9   2  14       12.51        3.75      9.30 o 
  10   2  14        2.26       20.01     10.89 o 
 -11   3  14       62.67       71.96     10.17 o 
 -10   3  14        0.41       -0.06      7.29 o 
  -9   3  14       23.66       22.14      7.69 o 
  -8   3  14      101.68      109.35      8.93 o 
  -7   3  14        8.79        5.30      4.49 o 
  -6   3  14       51.42       63.15      4.62 o 
  -5   3  14       16.82       17.23      3.65 o 
  -4   3  14       62.56       73.21      4.97 o 
  -3   3  14        1.70        0.93      3.71 o 
  -2   3  14       48.87       53.64      4.87 o 
  -1   3  14       24.32       18.45      4.04 o 
   0   3  14      131.73      123.82      6.20 o 
   1   3  14        0.68        0.58      3.63 o 
   2   3  14      235.29      263.37     10.48 o 
   3   3  14        9.84        9.02      4.58 o 
   4   3  14       50.96       63.98      5.01 o 
   5   3  14       43.11       43.13      5.61 o 
   6   3  14       11.88        7.61      5.25 o 
   7   3  14        0.31        0.69     12.05 o 
   8   3  14        0.59       -0.91      7.00 o 
   9   3  14        7.88       -7.71     10.01 o 
  10   3  14       11.40       14.82     11.24 o 
 -11   4  14        2.90       -1.19      7.76 o 
 -10   4  14        9.74       20.51      8.09 o 
  -9   4  14        7.28        6.70      7.50 o 
  -8   4  14       32.20       26.06      5.98 o 
  -7   4  14        8.05        4.96      5.11 o 
  -6   4  14      105.41       97.35      7.82 o 
  -5   4  14        2.70        3.54      3.32 o 
  -4   4  14      185.47      188.81      6.67 o 
  -3   4  14       28.43       28.04      4.29 o 
  -2   4  14       21.62       24.98      4.33 o 
  -1   4  14        9.99        8.16      3.94 o 
   0   4  14      123.48      106.45      7.55 o 
   1   4  14        7.91        6.24      4.21 o 
   2   4  14        3.72        3.50      4.15 o 
   3   4  14      176.66      192.75      8.69 o 
   4   4  14      271.65      281.46      8.43 o 
   5   4  14       13.11       12.31      4.09 o 
   6   4  14        6.94       12.58      5.56 o 
   7   4  14       16.61       10.30      6.13 o 
   8   4  14       69.80       48.35      9.19 o 
   9   4  14       58.96       52.67     13.22 o 
  10   4  14       12.43       19.96     11.83 o 
 -11   5  14      153.03      165.42     24.84 o 
 -10   5  14        0.52       -2.44      7.35 o 
  -9   5  14       31.17       40.24      8.62 o 
  -8   5  14       91.20       99.83      7.97 o 
  -7   5  14       56.48       57.23      6.58 o 
  -6   5  14        4.28       -0.31      3.96 o 
  -5   5  14       82.38       85.87      5.90 o 
  -4   5  14       83.27       97.88      6.02 o 
  -3   5  14       18.67       17.12      3.57 o 
  -2   5  14        0.96        0.54      3.82 o 
  -1   5  14       84.83       86.71      6.19 o 
   0   5  14      314.78      332.19     10.49 o 
   1   5  14      119.87      127.30      7.15 o 
   2   5  14        6.50        4.17      4.39 o 
   3   5  14      436.29      441.97     11.79 o 
   4   5  14      937.24     1046.29     23.21 o 
   5   5  14      312.42      319.46      9.15 o 
   6   5  14       71.56       66.86      5.97 o 
   7   5  14        1.82        0.63      5.83 o 
   8   5  14      180.58      180.49     13.72 o 
   9   5  14       53.58       65.82     13.87 o 
 -10   6  14        4.01        1.42      7.74 o 
  -9   6  14       21.04       32.30      8.69 o 
  -8   6  14        4.67       16.78      6.01 o 
  -7   6  14       57.89       52.38      6.72 o 
  -6   6  14       22.99       23.33      5.66 o 
  -5   6  14        2.14        0.06      3.87 o 
  -4   6  14      186.29      171.86      7.48 o 
  -3   6  14        0.48        1.09      4.18 o 
  -2   6  14      264.74      273.05     10.40 o 
  -1   6  14       16.72       17.06      4.71 o 
   0   6  14       41.53       40.51      5.98 o 
   1   6  14       62.65       70.50      5.84 o 
   2   6  14       12.45       23.28      4.73 o 
   3   6  14      406.00      397.75     11.20 o 
   4   6  14       65.87       58.63      6.14 o 
   5   6  14      406.28      443.58     11.62 o 
   6   6  14        1.92       -2.26      4.87 o 
   7   6  14        0.00       -4.30      4.81 o 
   8   6  14       52.78       34.14     10.00 o 
   9   6  14       49.62       75.15     14.81 o 
 -10   7  14        2.45       -0.46      7.86 o 
  -9   7  14       32.88        9.75      8.11 o 
  -8   7  14        0.63        2.82      8.52 o 
  -7   7  14       17.90       26.58      6.14 o 
  -6   7  14       66.60       65.10      6.36 o 
  -5   7  14        0.21       -2.07      3.81 o 
  -4   7  14      141.52      143.11      7.92 o 
  -3   7  14      110.88      124.36      7.51 o 
  -2   7  14       16.76       15.52      5.37 o 
  -1   7  14        0.06        0.01      4.66 o 
   0   7  14       22.86       20.92      5.64 o 
   1   7  14       88.99       95.14      6.21 o 
   2   7  14       50.29       51.81      5.30 o 
   3   7  14       40.91       43.39      6.10 o 
   4   7  14        0.42        4.38      4.57 o 
   5   7  14       34.70       32.09      6.98 o 
   6   7  14       23.03       23.67      5.62 o 
   7   7  14        4.84        3.82      5.13 o 
   8   7  14        0.29       -1.67      7.47 o 
   9   7  14        5.11       -0.91     10.80 o 
  -9   8  14       78.93       94.12     28.31 o 
  -8   8  14      106.21      128.27      9.12 o 
  -7   8  14        6.85        7.35      5.64 o 
  -6   8  14       20.06       10.98      5.66 o 
  -5   8  14        2.96       -0.84      4.36 o 
  -4   8  14        0.09        6.10      4.41 o 
  -3   8  14       51.45       49.68      6.95 o 
  -2   8  14       16.63       20.38      5.41 o 
  -1   8  14      126.06      119.55      8.78 o 
   0   8  14      197.71      203.60     10.93 o 
   1   8  14       82.49       75.59      8.77 o 
   2   8  14        0.28        0.54      6.07 o 
   3   8  14       13.75       11.87      5.64 o 
   4   8  14        1.88        0.57      5.31 o 
   5   8  14        7.53        5.09      4.96 o 
   6   8  14        0.74       -2.43      4.90 o 
   7   8  14       13.77       10.12      5.37 o 
   8   8  14       23.66       21.60      9.54 o 
  -9   9  14       39.04       55.36      8.58 o 
  -8   9  14       96.94      113.53      8.99 o 
  -7   9  14      111.83      127.00      9.14 o 
  -6   9  14       33.06       32.17      7.64 o 
  -5   9  14      133.07      130.32      8.16 o 
  -4   9  14      145.17      172.59      8.97 o 
  -3   9  14      130.78      148.85      8.39 o 
  -2   9  14        8.29       -1.30      4.62 o 
  -1   9  14      145.92      148.11      9.70 o 
   0   9  14       20.07       13.01      5.38 o 
   1   9  14      207.96      217.71     11.53 o 
   2   9  14       12.42       16.05      5.69 o 
   3   9  14       34.81       39.24      6.40 o 
   4   9  14        3.93        9.24      5.71 o 
   5   9  14       20.11       14.83      6.94 o 
   6   9  14       14.39       22.26      6.96 o 
   7   9  14       20.97       20.34      7.07 o 
   8   9  14        9.44       23.89      8.36 o 
  -8  10  14        5.57        6.75     10.38 o 
  -7  10  14       67.38       70.11     11.14 o 
  -6  10  14       19.81       36.72      7.95 o 
  -5  10  14        9.59        7.61      5.05 o 
  -4  10  14      115.87      113.66      8.70 o 
  -3  10  14       26.31       22.45      5.22 o 
  -2  10  14       86.76       93.11      8.29 o 
  -1  10  14        1.16       -3.63      7.19 o 
   0  10  14       10.96       12.51      5.44 o 
   1  10  14       26.29       15.05      5.61 o 
   2  10  14       19.34       12.90      5.76 o 
   3  10  14      110.65      106.69      9.02 o 
   4  10  14        0.01       -5.37      5.37 o 
   5  10  14        5.96        2.96      8.73 o 
   6  10  14       20.53        8.64      8.36 o 
   7  10  14       47.13       56.05     10.11 o 
  -7  11  14       53.42       36.98     10.53 o 
  -6  11  14        7.08        8.01      7.09 o 
  -5  11  14       37.96       29.96      6.00 o 
  -4  11  14       38.95       32.00      5.30 o 
  -3  11  14      142.49      152.22      8.14 o 
  -2  11  14      121.35      124.06      8.48 o 
  -1  11  14       92.08       82.62      8.82 o 
   0  11  14       20.75       19.55      6.04 o 
   1  11  14       15.89       23.75      6.09 o 
   2  11  14       74.70       82.51      8.32 o 
   3  11  14      143.13      142.44     10.67 o 
   4  11  14        0.11        0.30      6.11 o 
   5  11  14        0.43       -9.34      9.34 o 
   6  11  14        2.35        1.83     10.85 o 
  -6  12  14       75.26       92.65     13.03 o 
  -5  12  14      304.85      379.18     51.18 o 
  -4  12  14       11.34        6.16      4.94 o 
  -3  12  14      149.66      171.81      9.39 o 
  -2  12  14       37.51       31.35     12.24 o 
  -1  12  14       78.21      101.98      8.09 o 
   0  12  14        2.59        8.55      7.06 o 
   1  12  14       92.27      100.55      9.03 o 
   2  12  14       10.37       13.63      6.50 o 
   3  12  14       19.02       23.25     11.70 o 
   4  12  14        0.27       -6.93      6.93 o 
   5  12  14        3.99       16.55     11.69 o 
  -4  13  14       17.82        7.94      8.44 o 
  -3  13  14       49.49       38.75      7.94 o 
  -2  13  14       60.63       69.93     13.57 o 
  -1  13  14        5.89        5.35      6.97 o 
   0  13  14        0.15        1.20     12.25 o 
   1  13  14        0.32        0.57      8.11 o 
   2  13  14        0.26        5.81      7.62 o 
   3  13  14       65.37       75.38     11.59 o 
 -11   1  15        2.43        6.48      7.50 o 
 -10   1  15       12.19       15.42      6.00 o 
  -9   1  15        1.72        0.84      4.59 o 
  -8   1  15        0.17        0.32      5.19 o 
  -7   1  15        9.04        4.84      4.27 o 
  -6   1  15       71.62       67.56      4.94 o 
  -5   1  15        0.00       -0.72      4.05 o 
  -4   1  15      263.12      273.74      8.67 o 
  -3   1  15      104.96      114.94      7.68 o 
  -2   1  15       84.09       93.44      5.85 o 
  -1   1  15       70.97       74.76      5.53 o 
   0   1  15       69.51       59.44      5.19 o 
   1   1  15       48.82       54.28      5.25 o 
   2   1  15        6.31       12.37      4.31 o 
   3   1  15       72.48       67.88      5.63 o 
   4   1  15       23.31       23.26      5.38 o 
   5   1  15       24.99       13.57      4.64 o 
   6   1  15        3.14        3.53      4.60 o 
   7   1  15        1.13        2.05      5.49 o 
   8   1  15       26.75       16.98      8.28 o 
   9   1  15        7.89       11.89      7.71 o 
 -11   2  15       73.64       63.02      9.85 o 
 -10   2  15        0.00       -5.13      7.21 o 
  -9   2  15       59.90       66.25      9.16 o 
  -8   2  15      119.20      105.94      7.11 o 
  -7   2  15        4.57        2.81      4.20 o 
  -6   2  15        0.03       -3.60      3.60 o 
  -5   2  15       10.62       16.42      4.38 o 
  -4   2  15       35.54       33.02      4.64 o 
  -3   2  15        2.05       -0.68      3.93 o 
  -2   2  15        0.95       -0.10      3.73 o 
  -1   2  15      130.42      137.42      6.71 o 
   0   2  15      183.98      174.52      7.36 o 
   1   2  15       12.27       10.57      4.13 o 
   2   2  15       11.39        5.42      4.64 o 
   3   2  15        2.07       -3.13      3.91 o 
   4   2  15       13.15       10.76      4.33 o 
   5   2  15        3.66        1.44      4.77 o 
   6   2  15        4.12       -5.18      5.18 o 
   7   2  15        0.30       -0.58      7.01 o 
   8   2  15        0.90       14.24     10.32 o 
   9   2  15        0.09       -9.65      9.65 o 
 -10   3  15       12.28       12.62      9.65 o 
  -9   3  15       32.70       45.67      8.75 o 
  -8   3  15       24.74        9.38      9.43 o 
  -7   3  15        1.78       -1.05      4.80 o 
  -6   3  15       40.37       44.01      4.54 o 
  -5   3  15        1.42       -0.32      3.93 o 
  -4   3  15        0.34       -3.81      3.81 o 
  -3   3  15        0.05       -3.70      3.70 o 
  -2   3  15        7.13        3.23      4.04 o 
  -1   3  15       60.62       63.27      5.26 o 
   0   3  15        1.74        0.87      3.61 o 
   1   3  15        1.35        5.69      4.62 o 
   2   3  15        4.71       -0.35      4.65 o 
   3   3  15        5.86       -1.58      3.80 o 
   4   3  15        1.06        1.13      4.81 o 
   5   3  15       16.92        6.64      5.19 o 
   6   3  15       46.02       50.12      6.81 o 
   7   3  15        2.58        7.76      7.83 o 
   8   3  15        4.96        1.13     13.56 o 
   9   3  15       12.93       14.75     11.00 o 
 -10   4  15       15.25       15.80      9.56 o 
  -9   4  15       70.53       86.47     21.09 o 
  -8   4  15        4.62        7.09      5.54 o 
  -7   4  15        3.32        3.30      5.40 o 
  -6   4  15       86.62       64.91      5.70 o 
  -5   4  15       12.84        7.87      3.67 o 
  -4   4  15      193.83      203.01      7.95 o 
  -3   4  15       27.96       21.27      4.35 o 
  -2   4  15       17.62       19.50      4.33 o 
  -1   4  15       84.70       93.00      5.82 o 
   0   4  15      240.13      232.86      9.43 o 
   1   4  15       66.09       54.83      5.76 o 
   2   4  15        9.01       11.63      4.78 o 
   3   4  15        2.53        1.41      4.60 o 
   4   4  15      141.97      157.16      9.66 o 
   5   4  15       12.62        6.92      5.10 o 
   6   4  15        0.84       -5.09      5.09 o 
   7   4  15        1.71       -6.59      6.59 o 
   8   4  15       16.78       15.09      7.90 o 
   9   4  15        4.64       13.59     10.99 o 
 -10   5  15       66.29       64.20      9.94 o 
  -9   5  15       40.85       37.22     10.62 o 
  -8   5  15       60.70       64.24      7.39 o 
  -7   5  15        1.80        2.00      5.41 o 
  -6   5  15        6.40        3.64      4.32 o 
  -5   5  15       84.45       76.82      5.94 o 
  -4   5  15      144.26      130.24      7.09 o 
  -3   5  15      185.41      198.95     10.48 o 
  -2   5  15        3.58        2.86      4.27 o 
  -1   5  15      122.74      116.23      7.06 o 
   0   5  15      157.00      155.85      8.03 o 
   1   5  15        5.20        0.68      4.41 o 
   2   5  15       20.06       17.15      4.93 o 
   3   5  15        7.32       -4.53      4.53 o 
   4   5  15       24.54       30.51      5.63 o 
   5   5  15       22.62       20.44      6.11 o 
   6   5  15        0.59        1.81      5.35 o 
   7   5  15       28.90       26.29      8.36 o 
   8   5  15       12.91        8.36      8.14 o 
   9   5  15        0.13        7.21     11.86 o 
 -10   6  15       34.10       47.82      9.71 o 
  -9   6  15        5.52       18.83     17.59 o 
  -8   6  15       35.52       25.01      6.40 o 
  -7   6  15       60.72       78.31      7.58 o 
  -6   6  15       57.18       70.90      6.69 o 
  -5   6  15       59.22       74.00      6.03 o 
  -4   6  15      107.82      113.35      7.91 o 
  -3   6  15       63.82       72.77      7.66 o 
  -2   6  15       17.16       18.37      5.78 o 
  -1   6  15       72.05       76.25      6.02 o 
   0   6  15       13.12        8.38      4.39 o 
   1   6  15       32.36       21.95      5.04 o 
   2   6  15       97.36       98.05      7.03 o 
   3   6  15        9.59        5.98      4.63 o 
   4   6  15       34.15       28.21      7.49 o 
   5   6  15      105.86       95.79      6.84 o 
   6   6  15        3.05        0.15      4.93 o 
   7   6  15      121.35      133.22     15.55 o 
   8   6  15       61.98       51.26     10.96 o 
  -9   7  15        3.64        7.92      8.41 o 
  -8   7  15       50.92       37.49      8.35 o 
  -7   7  15       23.95       27.24      6.43 o 
  -6   7  15       33.81       38.03      5.98 o 
  -5   7  15       42.70       45.27      7.08 o 
  -4   7  15       24.95       20.74      5.59 o 
  -3   7  15        1.34       -1.54      4.29 o 
  -2   7  15        0.94        0.97      5.00 o 
  -1   7  15        9.69       16.78      5.57 o 
   0   7  15       44.92       49.43      6.85 o 
   1   7  15        5.97       13.48      4.45 o 
   2   7  15       34.24       35.76      5.76 o 
   3   7  15      183.19      187.98      8.99 o 
   4   7  15       10.79        6.86      4.97 o 
   5   7  15        5.63        0.54      5.34 o 
   6   7  15       16.47       18.00      5.72 o 
   7   7  15       16.20       14.77      5.77 o 
   8   7  15        0.31        2.28      7.66 o 
  -8   8  15       45.85       66.46      9.75 o 
  -7   8  15       28.74       39.82      7.09 o 
  -6   8  15       28.94       34.31      9.29 o 
  -5   8  15        1.33        5.73      5.03 o 
  -4   8  15       49.39       37.03      5.94 o 
  -3   8  15        9.10       11.62      5.36 o 
  -2   8  15        6.45       18.91      5.92 o 
  -1   8  15       22.07       17.62      6.02 o 
   0   8  15      100.71       97.63      9.40 o 
   1   8  15       42.57       45.93      7.14 o 
   2   8  15       49.27       43.67      6.96 o 
   3   8  15       29.58       15.56      6.21 o 
   4   8  15       14.59        8.64      5.97 o 
   5   8  15       16.42       12.46      7.22 o 
   6   8  15       10.24        8.58      6.37 o 
   7   8  15        4.45        1.87      5.35 o 
  -8   9  15       22.61       32.77      7.89 o 
  -7   9  15       16.58       26.03      8.66 o 
  -6   9  15        5.31        1.78     14.03 o 
  -5   9  15        7.79        1.84      5.67 o 
  -4   9  15       21.33       24.55      5.54 o 
  -3   9  15       28.20       26.29      5.54 o 
  -2   9  15       47.12       54.90      7.21 o 
  -1   9  15        8.11        4.81      9.69 o 
   0   9  15       37.05       34.48      6.51 o 
   1   9  15       11.85       15.32      5.85 o 
   2   9  15        1.15        3.92      7.85 o 
   3   9  15        5.34       -5.29      5.29 o 
   4   9  15        0.21        1.59      5.98 o 
   5   9  15        2.09       -0.66      6.46 o 
   6   9  15       29.71        8.99      8.22 o 
   7   9  15        5.62        5.39     17.27 o 
  -7  10  15       29.86       40.06     10.42 o 
  -6  10  15       56.02       56.96     10.73 o 
  -5  10  15       40.63       50.94      7.43 o 
  -4  10  15       99.94       98.49      7.86 o 
  -3  10  15       67.63       62.34      9.49 o 
  -2  10  15       95.57       88.78      8.63 o 
  -1  10  15       18.16       18.26      6.02 o 
   0  10  15       48.18       47.13      7.19 o 
   1  10  15        4.55        2.65      5.82 o 
   2  10  15        5.43        2.86      6.26 o 
   3  10  15        0.05       -5.24      5.24 o 
   4  10  15       28.98       28.55     14.98 o 
   5  10  15       67.11       81.16     17.21 o 
   6  10  15        0.06       -3.27     13.29 o 
  -6  11  15       64.30       71.68     16.43 o 
  -5  11  15       21.22       19.61      9.34 o 
  -4  11  15       15.10       24.44      6.31 o 
  -3  11  15        0.77        0.10      6.70 o 
  -2  11  15       48.07       38.48      6.82 o 
  -1  11  15        5.86        3.78      5.63 o 
   0  11  15        8.05        6.07      5.61 o 
   1  11  15       29.41       27.99      6.78 o 
   2  11  15       10.05        8.59     10.21 o 
   3  11  15        4.71        7.33      6.90 o 
   4  11  15        1.19       17.15      9.21 o 
   5  11  15       46.43       72.41     16.82 o 
  -4  12  15      163.71      170.17     12.43 o 
  -3  12  15       35.46       47.18      9.14 o 
  -2  12  15        4.38       16.74      8.11 o 
  -1  12  15        1.97        2.93      7.55 o 
   0  12  15      162.42      177.68     15.66 o 
   1  12  15        2.76       16.24     11.22 o 
   2  12  15        2.28        5.28      7.72 o 
   3  12  15        1.19        3.94      7.81 o 
  -2  13  15        0.16        6.46     11.53 o 
  -1  13  15        1.06       10.32     10.80 o 
   0  13  15       12.56       13.63      8.19 o 
 -10   0  16       50.19       42.07     12.15 o 
  -9   0  16       12.22       19.00      8.74 o 
  -8   0  16        0.04        2.12     10.41 o 
  -7   0  16        2.01       -3.33      6.60 o 
  -6   0  16       51.13       49.69      9.13 o 
  -5   0  16      160.97      132.46     16.04 o 
  -4   0  16      113.47      104.53      9.12 o 
  -3   0  16      958.36      897.59     22.28 o 
  -2   0  16      220.51      232.34     12.24 o 
  -1   0  16      158.67      173.84     10.99 o 
   0   0  16       52.70       65.91      7.97 o 
   1   0  16      197.77      207.58     11.66 o 
   2   0  16      104.21      124.40      9.69 o 
   3   0  16        0.77       -0.55      5.99 o 
   4   0  16        0.55       -5.80      5.80 o 
   5   0  16        4.61       -6.54      6.54 o 
   6   0  16       30.81       22.57      7.43 o 
   7   0  16        4.60       -6.93      7.73 o 
   8   0  16       79.74       85.88     15.19 o 
   9   0  16        6.71       11.84     11.57 o 
 -10   1  16       34.55       38.39      8.73 o 
  -9   1  16       86.46       91.43      7.71 o 
  -8   1  16       34.55       33.09      6.47 o 
  -7   1  16       23.08       11.77      7.30 o 
  -6   1  16       10.97        7.78      4.66 o 
  -5   1  16        1.73       -0.20      4.22 o 
  -4   1  16      272.93      286.02     11.20 o 
  -3   1  16        1.20        0.51      4.28 o 
  -2   1  16      209.80      212.55      8.27 o 
  -1   1  16        2.74        2.47      4.14 o 
   0   1  16        7.80       10.55      4.36 o 
   1   1  16        3.41        2.26      4.25 o 
   2   1  16       54.71       51.22      5.56 o 
   3   1  16       10.72        1.88      4.33 o 
   4   1  16       38.58       25.01      5.43 o 
   5   1  16       38.52       37.39      5.55 o 
   6   1  16       59.66       53.67      6.27 o 
   7   1  16       27.59       24.30      6.29 o 
   8   1  16       19.92       13.69      7.97 o 
   9   1  16        0.00       -1.63      7.62 o 
 -10   2  16       35.33       39.68     14.16 o 
  -9   2  16        3.40       -1.00      7.10 o 
  -8   2  16        0.01       -6.91      8.27 o 
  -7   2  16       25.18       18.65      4.74 o 
  -6   2  16       69.86       75.61      7.10 o 
  -5   2  16      131.66      123.93      6.91 o 
  -4   2  16       84.06       87.18      6.10 o 
  -3   2  16       21.60       18.91      4.64 o 
  -2   2  16       93.71       96.92      6.18 o 
  -1   2  16       44.29       62.56      5.37 o 
   0   2  16        0.06       -4.00      4.00 o 
   1   2  16        4.78       10.06      5.31 o 
   2   2  16        0.01       -4.18      4.18 o 
   3   2  16        0.00       -4.14      4.14 o 
   4   2  16        0.91        5.11      4.48 o 
   5   2  16        0.50       -4.49      4.49 o 
   6   2  16        1.46       -6.94      8.73 o 
   7   2  16       47.79       53.23     14.10 o 
   8   2  16        9.00       16.43     11.53 o 
   9   2  16       10.07       13.32     11.43 o 
 -10   3  16        0.90        0.14      7.74 o 
  -9   3  16       15.64       24.40      8.20 o 
  -8   3  16       37.98       45.52      7.68 o 
  -7   3  16      265.67      245.62     14.44 o 
  -6   3  16      175.85      174.80      6.98 o 
  -5   3  16      147.44      131.73      7.89 o 
  -4   3  16      249.84      240.82      8.72 o 
  -3   3  16       85.88       95.93      6.19 o 
  -2   3  16       32.17       27.50      4.74 o 
  -1   3  16       25.51       34.06      5.14 o 
   0   3  16       17.12       17.45      4.50 o 
   1   3  16      146.34      148.58      7.33 o 
   2   3  16      100.52       87.61      7.05 o 
   3   3  16      250.68      253.63     10.42 o 
   4   3  16      193.39      179.71      9.27 o 
   5   3  16        0.01       -5.00      5.00 o 
   6   3  16       12.85       -0.76      5.50 o 
   7   3  16       14.07        1.64      7.67 o 
   8   3  16        1.99       19.05     11.32 o 
  -9   4  16       73.99       60.98      9.52 o 
  -8   4  16        1.50        5.43      6.46 o 
  -7   4  16       23.44       26.08      6.29 o 
  -6   4  16        8.81        3.59      4.58 o 
  -5   4  16       47.16       45.87      4.78 o 
  -4   4  16       20.30       14.08      4.50 o 
  -3   4  16        7.70        6.58      4.40 o 
  -2   4  16       10.29        9.23      4.28 o 
  -1   4  16      178.93      190.41     14.03 o 
   0   4  16        6.69        2.72      4.52 o 
   1   4  16       29.93       19.11      5.22 o 
   2   4  16        2.28       -4.70      4.70 o 
   3   4  16        0.01        0.91      4.80 o 
   4   4  16       70.77       65.11      6.94 o 
   5   4  16       76.25       76.48      7.23 o 
   6   4  16       24.32       21.59     12.02 o 
   7   4  16        2.41       -3.16      7.20 o 
   8   4  16        1.09       -5.03      7.39 o 
  -9   5  16       25.41       24.18      8.45 o 
  -8   5  16       58.13       75.90      8.91 o 
  -7   5  16       86.95       78.55      7.85 o 
  -6   5  16      204.12      219.07      9.85 o 
  -5   5  16       54.49       52.29      5.68 o 
  -4   5  16       76.88       74.23      7.03 o 
  -3   5  16       57.87       70.92      5.79 o 
  -2   5  16      343.48      365.24     21.29 o 
  -1   5  16       57.33       59.44      6.64 o 
   0   5  16       11.75        4.19      4.69 o 
   1   5  16        5.29       -0.22      4.77 o 
   2   5  16       18.72       19.99      5.31 o 
   3   5  16        4.66        2.02      5.07 o 
   4   5  16      295.95      295.05     12.67 o 
   5   5  16       42.55       63.75      7.47 o 
   6   5  16       21.48       20.41      6.35 o 
   7   5  16       19.31       25.85      8.54 o 
   8   5  16        2.59       -1.98      7.78 o 
  -9   6  16       84.69       68.52     16.54 o 
  -8   6  16        3.33       -0.28      6.07 o 
  -7   6  16       62.96       61.57      7.50 o 
  -6   6  16        0.58       -1.39      4.95 o 
  -5   6  16       83.47       80.41      6.43 o 
  -4   6  16       13.98       15.11      6.33 o 
  -3   6  16       28.00       20.74      6.41 o 
  -2   6  16       30.00       21.61      6.39 o 
  -1   6  16        3.84       -0.81      4.22 o 
   0   6  16       20.08       31.71      5.30 o 
   1   6  16       12.78        6.24      4.81 o 
   2   6  16       79.66       85.54      7.01 o 
   3   6  16      164.24      150.69     10.48 o 
   4   6  16       27.85       35.47      6.16 o 
   5   6  16      156.86      165.03     10.06 o 
   6   6  16        0.60       -6.20      6.20 o 
   7   6  16       22.30        8.83      8.10 o 
  -8   7  16      112.39      128.04     14.10 o 
  -7   7  16       17.65       18.85      7.34 o 
  -6   7  16        4.08       -0.61      5.27 o 
  -5   7  16       39.84       38.65      5.50 o 
  -4   7  16       12.72       12.22      5.40 o 
  -3   7  16      128.94      116.82     11.45 o 
  -2   7  16      105.48      112.36      9.34 o 
  -1   7  16      117.37      122.01      9.71 o 
   0   7  16      206.09      193.48     15.35 o 
   1   7  16        0.01       -1.43      4.40 o 
   2   7  16        0.11       -2.90      4.51 o 
   3   7  16       25.96       18.27      5.40 o 
   4   7  16       21.65       13.32      5.38 o 
   5   7  16        4.01       -0.17      4.70 o 
   6   7  16      225.97      225.85     12.10 o 
   7   7  16       40.09       41.67      9.20 o 
  -8   8  16        3.91       16.22      8.39 o 
  -7   8  16       17.06       18.08      7.35 o 
  -6   8  16        2.03        3.46      5.88 o 
  -5   8  16       52.39       50.01      6.44 o 
  -4   8  16        8.04        2.15      6.34 o 
  -3   8  16        7.08       12.86      6.07 o 
  -2   8  16        0.92        6.23      5.70 o 
  -1   8  16        3.13       -4.26      5.23 o 
   0   8  16        0.34        3.40      5.61 o 
   1   8  16        0.84        2.68      5.61 o 
   2   8  16        0.04       -5.26      5.26 o 
   3   8  16       23.24       19.43      6.72 o 
   4   8  16        4.08       -5.09      5.85 o 
   5   8  16       15.72       15.75      6.22 o 
   6   8  16        3.47        6.86      9.27 o 
  -7   9  16       46.10       52.09      8.64 o 
  -6   9  16       61.97       71.51     11.03 o 
  -5   9  16        5.22        4.75      6.93 o 
  -4   9  16      122.69      131.26      8.59 o 
  -3   9  16        0.06        2.26      5.83 o 
  -2   9  16       18.55       12.98      8.00 o 
  -1   9  16       11.96       13.52      6.13 o 
   0   9  16        0.46        8.34      5.85 o 
   1   9  16        0.06        0.88      5.35 o 
   2   9  16       22.86       22.74      6.78 o 
   3   9  16       92.70      101.09      9.56 o 
   4   9  16        2.45       -3.70      8.21 o 
   5   9  16        1.75        3.75      9.68 o 
  -6  10  16       18.00       28.05     12.45 o 
  -5  10  16       12.49       11.39      9.68 o 
  -4  10  16        2.23       -4.18      6.61 o 
  -3  10  16      346.63      367.65     16.31 o 
  -2  10  16        4.84        7.61      8.20 o 
  -1  10  16        4.34        6.45      5.86 o 
   0  10  16        0.03        1.67      6.68 o 
   1  10  16       80.23       90.94     10.23 o 
   2  10  16       13.03       10.52      7.25 o 
   3  10  16       50.09       64.02      9.38 o 
   4  10  16        7.40       11.24     10.21 o 
  -4  11  16       76.26       87.03     10.79 o 
  -3  11  16        0.96       -1.14      7.71 o 
  -2  11  16      109.43      110.74     15.79 o 
  -1  11  16       11.62       11.77     16.71 o 
   0  11  16       30.85       16.18     18.85 o 
   1  11  16       15.72       17.28      8.69 o 
   2  11  16      108.55      112.09     13.44 o 
   3  11  16       14.11       25.07      9.54 o 
  -2  12  16       50.28       35.77      9.91 o 
  -1  12  16       27.98       29.22      9.58 o 
   0  12  16        1.96        0.31     11.43 o 
   1  12  16        0.07        1.21     11.89 o 
  -9   1  17       51.84       49.50     13.25 o 
  -8   1  17       43.05       52.07      8.47 o 
  -7   1  17        6.43        3.57      5.29 o 
  -6   1  17       27.48        9.84      5.01 o 
  -5   1  17        6.29        3.75      4.77 o 
  -4   1  17      470.99      449.83     11.34 o 
  -3   1  17       24.72       26.23      5.18 o 
  -2   1  17       77.10       84.11      6.32 o 
  -1   1  17        0.05       -4.23      4.23 o 
   0   1  17       14.34       12.82      4.63 o 
   1   1  17       36.30       28.59      5.36 o 
   2   1  17        1.00        6.61      4.74 o 
   3   1  17       33.47       28.82      5.38 o 
   4   1  17       86.01       95.46      7.10 o 
   5   1  17       64.88       63.33      6.29 o 
   6   1  17       73.61       65.76      7.44 o 
   7   1  17        0.68        0.28      5.70 o 
   8   1  17       39.63       35.35     13.02 o 
  -9   2  17       11.05       -7.24      7.24 o 
  -8   2  17        0.01       -7.05      7.05 o 
  -7   2  17       25.43       23.03      5.92 o 
  -6   2  17        0.75       -1.13      4.79 o 
  -5   2  17        2.20       -0.61      4.62 o 
  -4   2  17        3.55       -2.53      4.36 o 
  -3   2  17       29.08       26.33      5.14 o 
  -2   2  17        1.12       -2.00      4.27 o 
  -1   2  17        4.79        2.75      4.47 o 
   0   2  17       52.86       49.94      5.66 o 
   1   2  17       20.39       18.18      4.84 o 
   2   2  17        5.83        5.97      5.20 o 
   3   2  17        0.00       -2.27      4.54 o 
   4   2  17        7.95        0.09      4.79 o 
   5   2  17       17.99        8.11      5.05 o 
   6   2  17        0.47       -5.67      5.67 o 
   7   2  17        0.15        8.01      7.98 o 
   8   2  17        0.02       10.05     11.12 o 
  -9   3  17       31.56       27.42      8.67 o 
  -8   3  17       33.76       38.25      7.82 o 
  -7   3  17        2.36        7.45      5.92 o 
  -6   3  17        6.25        6.01      6.13 o 
  -5   3  17        0.07       -3.41      4.54 o 
  -4   3  17      133.52      141.59      7.44 o 
  -3   3  17        0.48       -4.34      4.34 o 
  -2   3  17        0.01        3.09      4.45 o 
  -1   3  17        0.42       -4.29      4.29 o 
   0   3  17       57.09       52.15      5.59 o 
   1   3  17       81.54       78.41      6.71 o 
   2   3  17       11.00       -2.71      4.57 o 
   3   3  17        2.41       -3.29      5.15 o 
   4   3  17        0.77       -0.15      5.27 o 
   5   3  17       21.10       10.09      5.74 o 
   6   3  17        0.33       -5.71      5.71 o 
   7   3  17        5.43        0.47      8.13 o 
  -8   4  17       31.34       23.34     11.26 o 
  -7   4  17       27.42       24.94      6.60 o 
  -6   4  17        3.18        2.92      5.64 o 
  -5   4  17       57.47       64.93      7.09 o 
  -4   4  17        5.15        4.87      4.70 o 
  -3   4  17       30.41       24.42      5.06 o 
  -2   4  17       21.66       23.59      5.16 o 
  -1   4  17        3.68       -2.08      4.27 o 
   0   4  17       12.73        4.47      5.14 o 
   1   4  17      175.78      167.15      9.80 o 
   2   4  17        0.82        0.39      5.16 o 
   3   4  17        3.79       -5.06      5.06 o 
   4   4  17      107.06      100.02      8.06 o 
   5   4  17      152.85      150.89     10.21 o 
   6   4  17        2.32       -3.75      5.88 o 
   7   4  17       27.14       20.61     15.19 o 
  -8   5  17       35.62       27.25      7.44 o 
  -7   5  17       40.05       43.91      7.20 o 
  -6   5  17        2.59        0.29      5.32 o 
  -5   5  17        0.18       -5.21      5.21 o 
  -4   5  17       10.00        2.07      5.49 o 
  -3   5  17      160.13      149.02      7.43 o 
  -2   5  17        3.74        4.26      4.64 o 
  -1   5  17        5.88        7.11      5.18 o 
   0   5  17      154.35      145.21      8.54 o 
   1   5  17      138.18      126.34      8.19 o 
   2   5  17       24.69       20.78      5.80 o 
   3   5  17       12.74        5.92      5.66 o 
   4   5  17       15.23       10.80      5.99 o 
   5   5  17       99.33       97.83      8.70 o 
   6   5  17       47.18       33.53      7.18 o 
   7   5  17        0.01       -4.51      7.72 o 
  -8   6  17        7.34        1.58      6.74 o 
  -7   6  17       25.61       28.38      7.63 o 
  -6   6  17        3.44        2.78      5.46 o 
  -5   6  17        0.44       -5.32      5.32 o 
  -4   6  17       47.02       48.80      6.84 o 
  -3   6  17       73.41       58.24      8.07 o 
  -2   6  17      104.96      112.00      9.80 o 
  -1   6  17       18.13       23.02      5.51 o 
   0   6  17       36.97       32.86      5.85 o 
   1   6  17       14.42       16.64      6.87 o 
   2   6  17        0.58       -4.97      4.97 o 
   3   6  17       92.70       96.90     13.25 o 
   4   6  17        3.93       -2.71      4.97 o 
   5   6  17      155.79      150.41     10.96 o 
   6   6  17       21.35        1.47      8.21 o 
  -7   7  17       35.45       46.73      8.12 o 
  -6   7  17        0.16       -3.66      7.60 o 
  -5   7  17        6.27        1.62      4.85 o 
  -4   7  17       43.21       51.02      9.78 o 
  -3   7  17       18.47       24.62      7.13 o 
  -2   7  17        2.10        5.84      6.41 o 
  -1   7  17       11.50       -5.84      5.84 o 
   0   7  17        7.53        9.77      6.32 o 
   1   7  17        0.25       -3.09      5.65 o 
   2   7  17       39.76       44.66      6.83 o 
   3   7  17        0.51        4.95      5.28 o 
   4   7  17       15.45       10.53      5.59 o 
   5   7  17       49.58       47.73      6.81 o 
   6   7  17       13.54        1.81      7.78 o 
  -6   8  17        3.34        3.18      6.79 o 
  -5   8  17       84.14       79.67      8.18 o 
  -4   8  17       20.04       13.67      7.44 o 
  -3   8  17        1.14       -0.91      7.74 o 
  -2   8  17        4.51        2.97      6.26 o 
  -1   8  17       15.18       15.20      8.95 o 
   0   8  17       16.80       13.71      6.42 o 
   1   8  17       25.82       26.53      8.61 o 
   2   8  17       10.95       10.58      6.38 o 
   3   8  17        0.43        1.02      7.10 o 
   4   8  17        5.07        9.77      8.99 o 
   5   8  17        3.20        2.06      6.51 o 
  -5   9  17        6.11        1.89      9.46 o 
  -4   9  17       11.79       16.95      9.31 o 
  -3   9  17       25.83       38.87     10.10 o 
  -2   9  17        0.07       -3.69      6.41 o 
  -1   9  17        2.89       10.46      7.21 o 
   0   9  17        2.65       11.45      7.32 o 
   1   9  17       38.50       16.53      7.98 o 
   2   9  17       12.21       11.18      7.63 o 
   3   9  17        0.65       -7.42      7.57 o 
   4   9  17        1.03       -2.37      8.03 o 
  -4  10  17        2.23        5.18      8.22 o 
  -3  10  17        6.91        6.96      8.46 o 
  -2  10  17        5.79       12.99     11.11 o 
  -1  10  17       22.18       15.92     13.81 o 
   0  10  17       22.90        8.63      9.24 o 
   1  10  17       22.90       18.85      8.99 o 
   2  10  17        0.04       14.37     13.59 o 
   3  10  17        2.32       -7.58      7.58 o 
  -1  11  17       27.00       19.47      9.47 o 
   0  11  17       75.33       99.86     13.03 o 
  -8   0  18       15.09       16.12     11.42 o 
  -7   0  18        0.19       -6.71      6.71 o 
  -6   0  18      306.63      339.67     15.39 o 
  -5   0  18       11.90       15.66      7.59 o 
  -4   0  18      251.41      245.06     13.56 o 
  -3   0  18        1.37       -0.98      9.25 o 
  -2   0  18      180.61      162.24     11.59 o 
  -1   0  18        0.00       -6.38      6.38 o 
   0   0  18      116.27      125.82     10.53 o 
   1   0  18       29.29       18.85      7.33 o 
   2   0  18      204.22      202.74     12.71 o 
   3   0  18       63.67       68.14     23.97 o 
   4   0  18       67.34       67.96      9.41 o 
   5   0  18        0.59       -6.86      6.86 o 
   6   0  18       66.64       77.51     11.37 o 
   7   0  18        8.76        7.86     10.93 o 
  -8   1  18        0.64       -0.32      7.45 o 
  -7   1  18       29.91       16.74      6.03 o 
  -6   1  18        0.22       -4.69      4.69 o 
  -5   1  18       24.01       14.99      5.22 o 
  -4   1  18        3.65        2.73      4.91 o 
  -3   1  18      341.22      328.63     12.74 o 
  -2   1  18       44.19       37.41      5.59 o 
  -1   1  18       11.22        7.70      4.95 o 
   0   1  18        0.01        1.86      4.77 o 
   1   1  18       61.62       51.86      5.96 o 
   2   1  18        0.03       -1.33      4.87 o 
   3   1  18       63.74       62.31      7.63 o 
   4   1  18       18.13        1.91      5.85 o 
   5   1  18       36.90       17.01      5.63 o 
   6   1  18        6.50       -1.97      5.92 o 
   7   1  18       38.41       32.81      7.81 o 
  -8   2  18        2.56        5.33     11.12 o 
  -7   2  18       36.56       34.70      6.33 o 
  -6   2  18       10.43        0.87      5.00 o 
  -5   2  18        0.98       -5.02      5.02 o 
  -4   2  18       15.55       11.71      5.12 o 
  -3   2  18      127.21      116.11      7.27 o 
  -2   2  18        6.89        3.40      4.87 o 
  -1   2  18        0.00       -4.19      4.48 o 
   0   2  18       54.38       51.16      5.92 o 
   1   2  18       37.12       30.63      5.55 o 
   2   2  18        0.88       -0.68      4.78 o 
   3   2  18        7.18       -5.72      5.72 o 
   4   2  18       17.39       -1.75      5.07 o 
   5   2  18        2.05       -5.25      6.25 o 
   6   2  18        0.03       -2.15      7.12 o 
   7   2  18       20.36       18.58     14.28 o 
  -8   3  18      127.48      101.69     15.70 o 
  -7   3  18        1.02       -4.52      7.37 o 
  -6   3  18        0.01       -3.93      4.82 o 
  -5   3  18        1.07        3.15      4.91 o 
  -4   3  18       30.42       21.00      7.46 o 
  -3   3  18       30.26       19.43      5.32 o 
  -2   3  18        1.86        5.11      4.94 o 
  -1   3  18        0.17       -0.94      4.74 o 
   0   3  18       86.77       88.54      6.78 o 
   1   3  18        6.66        3.78      4.94 o 
   2   3  18        6.85       -1.14      4.90 o 
   3   3  18        0.17       -5.41      5.41 o 
   4   3  18       59.80       46.07      7.10 o 
   5   3  18       28.76       21.93      6.76 o 
   6   3  18        2.99       -6.12      6.12 o 
  -7   4  18        7.62        3.92      8.46 o 
  -6   4  18       40.58       24.51      6.50 o 
  -5   4  18       19.92       21.19      9.48 o 
  -4   4  18       25.88       24.84      5.44 o 
  -3   4  18       61.37       56.72      7.24 o 
  -2   4  18        0.10        1.42      4.80 o 
  -1   4  18        7.44        4.77      4.87 o 
   0   4  18        0.06       -4.42      4.42 o 
   1   4  18        0.29       -5.22      5.22 o 
   2   4  18       32.10       25.67      6.30 o 
   3   4  18        0.00       -5.47      5.47 o 
   4   4  18      183.91      191.04     10.25 o 
   5   4  18       57.78       58.21      7.97 o 
   6   4  18       14.10       10.35      7.44 o 
  -7   5  18       44.35       49.16     10.33 o 
  -6   5  18       20.93       13.25      7.91 o 
  -5   5  18       84.71       77.11      7.92 o 
  -4   5  18       25.25       12.15      6.02 o 
  -3   5  18       78.74       82.73      7.86 o 
  -2   5  18       11.95       13.56      5.02 o 
  -1   5  18       78.90       61.47      6.90 o 
   0   5  18       67.26       75.08      8.26 o 
   1   5  18      108.81      105.96     10.31 o 
   2   5  18        5.76       -5.82      5.82 o 
   3   5  18      102.76      108.12      8.52 o 
   4   5  18       40.89       40.10      6.95 o 
   5   5  18      315.80      338.54     16.84 o 
   6   5  18        0.23       -9.29     11.08 o 
  -6   6  18       43.29       28.65      8.34 o 
  -5   6  18       43.61       37.94      7.50 o 
  -4   6  18       17.28        9.46      7.09 o 
  -3   6  18       32.45       39.36      6.82 o 
  -2   6  18       50.21       57.98     12.69 o 
  -1   6  18       42.09       47.43     10.02 o 
   0   6  18       80.72       77.73      7.26 o 
   1   6  18        2.00       -4.91      4.98 o 
   2   6  18        1.88       -1.59      5.24 o 
   3   6  18        4.64       -1.11      6.03 o 
   4   6  18      124.30      123.63      9.58 o 
   5   6  18        0.14       -1.80      7.42 o 
  -6   7  18        0.00        9.42      9.26 o 
  -5   7  18        3.27       -0.27      7.63 o 
  -4   7  18        2.88        4.16      8.60 o 
  -3   7  18       35.43       29.10      8.49 o 
  -2   7  18       20.20       18.15      8.02 o 
  -1   7  18        3.64        0.56      8.55 o 
   0   7  18       71.93       64.06      8.89 o 
   1   7  18        0.02        3.39      7.55 o 
   2   7  18        9.76        0.79      7.55 o 
   3   7  18        0.27       -3.17      6.47 o 
   4   7  18        8.11        3.07      5.50 o 
  -5   8  18        0.00        7.52     14.63 o 
  -4   8  18        2.18        2.79     10.43 o 
  -3   8  18       14.22        5.18      8.72 o 
  -2   8  18        6.73        2.51      8.79 o 
  -1   8  18        0.84       -6.83      8.02 o 
   0   8  18       41.72       34.36     10.53 o 
   1   8  18       44.52       47.06     11.01 o 
   2   8  18        1.01       -4.47      8.24 o 
   3   8  18        1.25        1.33      8.74 o 
  -3   9  18        1.68       15.10      9.87 o 
  -2   9  18        0.01       12.89      8.95 o 
  -1   9  18        0.01       -7.27      7.27 o 
   0   9  18        0.69       -3.91      7.86 o 
   1   9  18        1.85        1.53      9.13 o 
   2   9  18        7.15        7.87      9.14 o 
  -7   1  19       40.51       28.30     12.19 o 
  -6   1  19        4.46        0.45      6.76 o 
  -5   1  19        8.49        1.04      5.19 o 
  -4   1  19        0.00       -4.80      4.80 o 
  -3   1  19        2.63        2.24      5.26 o 
  -2   1  19      175.72      176.12      8.70 o 
  -1   1  19       38.66       37.10      6.84 o 
   0   1  19       95.87       88.03      7.03 o 
   1   1  19       44.48       47.63      6.11 o 
   2   1  19       40.22       29.47      5.92 o 
   3   1  19        0.00       -4.35      5.06 o 
   4   1  19        7.76        0.20      6.62 o 
   5   1  19       17.92        5.49      9.73 o 
  -7   2  19       11.23       37.08     10.04 o 
  -6   2  19        3.31       -3.98      6.20 o 
  -5   2  19        3.29       -5.87      6.57 o 
  -4   2  19       35.05       26.79      5.64 o 
  -3   2  19       13.92       17.45      5.48 o 
  -2   2  19        6.49        4.96      5.23 o 
  -1   2  19       56.41       31.34      7.13 o 
   0   2  19       11.11       10.71      5.32 o 
   1   2  19       23.30       13.17      6.21 o 
   2   2  19        3.20        2.55      5.21 o 
   3   2  19       38.01       36.94      6.08 o 
   4   2  19       91.35       81.78      7.78 o 
   5   2  19       27.39       17.26      8.11 o 
  -6   3  19        6.14        0.91      8.14 o 
  -5   3  19        0.01       -0.74      5.74 o 
  -4   3  19       74.63       67.32      6.67 o 
  -3   3  19       21.69        8.80      5.38 o 
  -2   3  19        1.31       -4.86      4.86 o 
  -1   3  19       11.16        4.22      5.08 o 
   0   3  19        8.57       10.85      5.50 o 
   1   3  19        8.03       -0.43      5.03 o 
   2   3  19       48.80       43.26      6.30 o 
   3   3  19        9.12        5.77      5.35 o 
   4   3  19       16.68        5.94      6.72 o 
   5   3  19        9.72       10.07     14.78 o 
  -6   4  19       37.38       29.12     22.85 o 
  -5   4  19       24.02       31.27      8.21 o 
  -4   4  19      108.33      105.21      8.22 o 
  -3   4  19       73.75       81.42     10.68 o 
  -2   4  19        4.70       -4.15      5.05 o 
  -1   4  19       36.98       39.79      6.05 o 
   0   4  19       23.43       27.20      6.27 o 
   1   4  19        6.75        4.39      5.95 o 
   2   4  19        0.01       -9.93      9.93 o 
   3   4  19        8.71        3.59     10.89 o 
   4   4  19       14.37        1.28      7.04 o 
  -5   5  19        0.02        8.21      7.41 o 
  -4   5  19       89.15       82.16     15.65 o 
  -3   5  19      106.41       96.18     16.31 o 
  -2   5  19       58.55       56.92      7.28 o 
  -1   5  19       50.70       58.96      9.81 o 
   0   5  19       38.53       39.87      8.13 o 
   1   5  19        1.60       -3.41      6.59 o 
   2   5  19        6.04        2.96      6.88 o 
   3   5  19        3.02       -4.88      6.96 o 
   4   5  19       27.03        6.49     10.79 o 
  -5   6  19       28.61       30.97      8.51 o 
  -4   6  19       63.64       61.95      9.35 o 
  -3   6  19        0.03        1.84     14.53 o 
  -2   6  19        0.29       -4.54      8.68 o 
  -1   6  19       47.80       44.25     11.42 o 
   0   6  19      103.86       93.69     25.07 o 
   1   6  19        0.03        2.35      6.60 o 
   2   6  19        0.70        7.76      6.75 o 
   3   6  19        2.57        1.77      6.90 o 
  -4   7  19      104.64      138.18     15.76 o 
  -3   7  19        2.13        0.79     10.38 o 
  -2   7  19       14.69       15.88     10.23 o 
  -1   7  19        0.16       -2.51      9.03 o 
   0   7  19        0.10       -8.47      8.47 o 
   1   7  19       39.45       36.68     16.45 o 
   2   7  19       11.01       17.12      9.56 o 
  -1   8  19        0.15        1.31      8.85 o 
   0   8  19        0.03        0.32     15.00 o 
  -5   0  20        6.03        5.15      9.15 o 
  -4   0  20      127.97      107.05     15.76 o 
  -3   0  20      261.42      253.18     31.80 o 
  -2   0  20       89.09       75.22     11.20 o 
  -1   0  20        0.03       -5.48      8.13 o 
   0   0  20        3.21       -7.94      7.94 o 
   1   0  20        1.51       -3.42     12.90 o 
   2   0  20        1.06       -5.41      8.21 o 
   3   0  20        1.04       -7.60      7.60 o 
   4   0  20        7.93       -2.90     13.96 o 
  -5   1  20        0.16        1.56      6.22 o 
  -4   1  20        0.15       -5.77      5.77 o 
  -3   1  20       85.40       69.93      7.90 o 
  -2   1  20       14.15       13.88      6.49 o 
  -1   1  20       43.20       46.30      9.04 o 
   0   1  20        4.74        4.97      6.00 o 
   1   1  20       10.71        1.09      5.89 o 
   2   1  20       12.33        9.23      6.17 o 
   3   1  20        0.06       -3.16      5.84 o 
  -5   2  20        9.60        2.85      6.20 o 
  -4   2  20        1.92        8.82      6.34 o 
  -3   2  20        0.34       -0.51      7.51 o 
  -2   2  20       99.77      100.15     12.39 o 
  -1   2  20       18.71       17.35      7.52 o 
   0   2  20        0.01       -8.06      8.06 o 
   1   2  20        0.95       -5.08      5.76 o 
   2   2  20       21.25        5.35      6.17 o 
   3   2  20       21.41       21.35      6.77 o 
  -4   3  20      196.15      187.66     10.31 o 
  -3   3  20        5.75        6.61      6.23 o 
  -2   3  20       11.80       21.65      7.36 o 
  -1   3  20       16.09       21.15      6.72 o 
   0   3  20        7.11       -1.57      7.27 o 
   1   3  20       33.04       23.33      6.86 o 
   2   3  20       42.01       33.67      7.05 o 
   3   3  20       52.16       41.41      7.36 o 
  -4   4  20        1.85       -5.43      7.29 o 
  -3   4  20        0.04       -5.69      5.69 o 
  -2   4  20        7.76        8.47      6.24 o 
  -1   4  20       57.67       59.14      7.67 o 
   0   4  20       70.72       75.56     10.30 o 
   1   4  20        7.94       13.54      6.58 o 
   2   4  20        1.76        5.37     10.49 o 
  -3   5  20        4.80       -2.99      7.49 o 
  -2   5  20       21.81       36.66      8.75 o 
  -1   5  20       54.50       54.81     18.97 o 
   0   5  20        2.70       -3.76      6.86 o 
   1   5  20        9.99       10.75      7.42 o 
  -2   1  21        1.40       12.00     10.52 o 
  -1   1  21       11.48       12.52      6.56 o 
   0   1  21        0.07       -5.95      5.95 o 
                                                 
